# Supplementary material for: Bis{benzyl 3-[(1H-indol-3-yl)methyl­idene]dithio­carbazato-κ2 N 3,S}palladium(II) N,N-dimethyl­formamide disolvate
Source: Acta Crystallogr Sect E Struct Rep Online. 2010 Dec 15;67(Pt 1):m84. doi: 10.1107/S1600536810051780 (PMC3050367; doi:10.1107/S1600536810051780)
Supplement: Supplementary file 1 [file e-67-00m84-sup1.cif]

##############################################################################
###                                                                        ###
###        Electronic paper (Acta Crystallographica Section E)             ###
###                                                                        ###
##############################################################################
#                                                                            #
# This CIF contains the data in a paper accepted for publication in Acta     #
# Crystallographica Section E. It conforms to the requirements of Notes      #
# for Authors for Section E, and has been peer reviewed under the auspices   #
# of the IUCr Commission on Journals.                                        #
#                                                                            #
# Full details of the Crystallographic Information File format               #
# are given in the paper "The Crystallographic Information File (CIF):       #
# a New Standard Archive File for Crystallography" by S. R. Hall, F. H.      #
# Allen and I. D. Brown [Acta Cryst. (1991), A47, 655-685].                  #
#                                                                            #
# The current version of the core CIF dictionary is obtainable from          #
# ftp://ftp.iucr.org/pub/cif_core.dic. The current version number is 2.4.    #
#                                                                            #
# Software is freely available for graphical display of the structure(s) in  #
# this CIF.  For information consult the CIF home page http://www.iucr.org/  #
# cif/home.html                                                              #
#                                                                            #
# This file may be used for bona fide research purposes within the           #
# scientific community so long as proper attribution is given to the journal # 
# article from which it was obtained.                                        #
#                                                                            #
##############################################################################
                                             
data_I
_audit_creation_method     SHELXL-97
_chemical_name_systematic
;
Bis{benzyl 3-[(1<i>H</i>-indol-3-yl)methylidene]dithiocarbazato-
\k^2^<i>N</i>^3^,<i>S</i>}palladium(II)
<i>N</i>,<i>N</i>-dimethylformamide disolvate
;
_chemical_name_common     ?
_chemical_formula_moiety     'C34 H28 N6 Pd S4, 2(C3 H7 N O)'
_chemical_formula_sum     'C40 H42 N8 O2 Pd S4'
_chemical_formula_iupac     '[Pd (C17 H14 N3 S2)2], 2C3 H7 N O'
_chemical_formula_weight     901.46
_chemical_melting_point     ?
_symmetry_cell_setting     monoclinic
_symmetry_space_group_name_H-M     'P 21/c'
_symmetry_space_group_name_Hall     '-P 2ybc'
loop_
    _symmetry_equiv_pos_as_xyz
    'x, y, z'
    '-x, y+1/2, -z+1/2'
    '-x, -y, -z'
    'x, -y-1/2, z-1/2'
_cell_length_a     10.509(4)
_cell_length_b     20.320(7)
_cell_length_c     10.925(4)
_cell_angle_alpha     90.00
_cell_angle_beta     117.577(5)
_cell_angle_gamma     90.00
_cell_volume     2067.8(12)
_cell_formula_units_Z     2
_cell_measurement_reflns_used     3977
_cell_measurement_theta_min     2.33
_cell_measurement_theta_max     29.36
_cell_measurement_temperature     296(2)
_exptl_crystal_description     plate
_exptl_crystal_colour     red
_exptl_crystal_size_max     0.30
_exptl_crystal_size_mid     0.15
_exptl_crystal_size_min     0.03
_exptl_crystal_density_diffrn     1.448
_exptl_crystal_density_meas     ?
_exptl_crystal_density_method     'not measured'
_exptl_crystal_F_000     928
_exptl_absorpt_coefficient_mu     0.696
_exptl_absorpt_correction_type     multi-scan
_exptl_absorpt_process_details     '(SADABS; Sheldrick, 1996)'
_exptl_absorpt_correction_T_min     0.8184
_exptl_absorpt_correction_T_max     0.9794
_exptl_special_details
;
;
_diffrn_ambient_temperature     296(2)
_diffrn_radiation_type     MoK\a
_diffrn_radiation_wavelength     0.71073
_diffrn_radiation_source     'fine-focus sealed tube'
_diffrn_radiation_monochromator     graphite
_diffrn_measurement_device_type     'Bruker APEXII CCD'
_diffrn_measurement_method     '\f and \w'
_diffrn_detector_area_resol_mean     ?
_diffrn_reflns_number     11353
_diffrn_reflns_av_R_equivalents     0.0235
_diffrn_reflns_av_sigmaI/netI     0.0274
_diffrn_reflns_theta_min     2.00
_diffrn_reflns_theta_max     26.99
_diffrn_reflns_theta_full     26.99
_diffrn_measured_fraction_theta_max     0.995
_diffrn_measured_fraction_theta_full     0.995
_diffrn_reflns_limit_h_min     -13
_diffrn_reflns_limit_h_max     12
_diffrn_reflns_limit_k_min     -25
_diffrn_reflns_limit_k_max     25
_diffrn_reflns_limit_l_min     -11
_diffrn_reflns_limit_l_max     13
_refine_special_details
;
Refinement of <i>F</i>^2^ against ALL reflections. The weighted <i>R</i>-factor
<i>wR</i> and goodness of fit <i>S</i> are based on <i>F</i>^2^, conventional
<i>R</i>-factors <i>R</i> are based on <i>F</i>, with <i>F</i> set to zero for
negative <i>F</i>^2^. The threshold expression of <i>F</i>^2^ >
\s(<i>F</i>^2^) is used only for calculating <i>R</i>-factors(gt) <i>etc</i>.
and is not relevant to the choice of reflections for refinement.
<i>R</i>-factors based on <i>F</i>^2^ are statistically about twice as large
as those based on <i>F</i>, and <i>R</i>- factors based on ALL data will be
even larger.
;
_reflns_number_total     4486
_reflns_number_gt     3411
_reflns_threshold_expression     I>2\s(I)
_refine_ls_structure_factor_coef     Fsqd
_refine_ls_matrix_type     full
_refine_ls_R_factor_all     0.0443
_refine_ls_R_factor_gt     0.0295
_refine_ls_wR_factor_gt     0.0676
_refine_ls_wR_factor_ref     0.0742
_refine_ls_goodness_of_fit_ref     1.019
_refine_ls_restrained_S_all     1.019
_refine_ls_number_reflns     4486
_refine_ls_number_parameters     255
_refine_ls_number_restraints     1
_refine_ls_hydrogen_treatment     mixed
_refine_ls_weighting_scheme     calc
_refine_ls_weighting_details
         'calc w=1/[\s^2^(Fo^2^)+(0.0332P)^2^+0.5126P] where P=(Fo^2^+2Fc^2^)/3'
_atom_sites_solution_hydrogens     geom
_atom_sites_solution_primary     direct
_atom_sites_solution_secondary     difmap
_refine_ls_shift/su_max     0.001
_refine_ls_shift/su_mean     0.000
_refine_diff_density_max     0.273
_refine_diff_density_min     -0.306
_refine_ls_extinction_method     none
_refine_ls_extinction_coef     ?
loop_
    _atom_type_symbol
    _atom_type_description
    _atom_type_scat_dispersion_real
    _atom_type_scat_dispersion_imag
    _atom_type_scat_source
    'C' 'C' 0.0033 0.0016
                         'International Tables Vol C Tables 4.2.6.8 and 6.1.1.4'
    'H' 'H' 0.0000 0.0000
                         'International Tables Vol C Tables 4.2.6.8 and 6.1.1.4'
    'N' 'N' 0.0061 0.0033
                         'International Tables Vol C Tables 4.2.6.8 and 6.1.1.4'
    'S' 'S' 0.1246 0.1234
                         'International Tables Vol C Tables 4.2.6.8 and 6.1.1.4'
    'Pd' 'Pd' -0.9988 1.0072
                         'International Tables Vol C Tables 4.2.6.8 and 6.1.1.4'
    'O' 'O' 0.0106 0.0060
                         'International Tables Vol C Tables 4.2.6.8 and 6.1.1.4'
_computing_data_collection     'APEX2 (Bruker, 2007)'
_computing_cell_refinement     'SAINT (Bruker, 2007)'
_computing_data_reduction     'SAINT (Bruker, 2007)'
_computing_structure_solution     'SHELXS97 (Sheldrick, 2008)'
_computing_structure_refinement     'SHELXL97 (Sheldrick, 2008)'
_computing_molecular_graphics     'XSEED (Barbour, 2001)'
_computing_publication_material     'SHELXL97 and publCIF (Westrip, 2010)'
loop_
    _atom_site_type_symbol
    _atom_site_label
    _atom_site_fract_x
    _atom_site_fract_y
    _atom_site_fract_z
    _atom_site_U_iso_or_equiv
    _atom_site_adp_type
    _atom_site_calc_flag
    _atom_site_refinement_flags
    _atom_site_occupancy
    _atom_site_disorder_assembly
    _atom_site_disorder_group
    Pd Pd1 0.5000 0.5000 1.0000 0.03881(8) Uani d S 1 . .
    S S1 0.50770(7) 0.38703(3) 1.00654(7) 0.05372(16) Uani d . 1 . .
    S S2 0.60819(8) 0.29517(3) 0.86690(7) 0.05937(18) Uani d . 1 . .
    N N1 0.7185(2) 0.50542(10) 0.5369(2) 0.0550(5) Uani d D 1 . .
    H H1N 0.753(3) 0.4818(12) 0.496(3) 0.066 Uiso d D 1 . .
    N N2 0.56951(19) 0.48716(8) 0.85694(19) 0.0422(4) Uani d . 1 . .
    N N3 0.60342(19) 0.42432(8) 0.82622(19) 0.0438(4) Uani d . 1 . .
    C C1 0.6788(3) 0.48235(11) 0.6292(3) 0.0517(6) Uani d . 1 . .
    H H1 0.6771 0.4381 0.6505 0.062 Uiso calc R 1 . .
    C C2 0.6405(2) 0.53413(10) 0.6881(2) 0.0438(5) Uani d . 1 . .
    C C3 0.6598(2) 0.59335(10) 0.6243(2) 0.0434(5) Uani d . 1 . .
    C C4 0.6429(3) 0.66054(11) 0.6388(3) 0.0547(6) Uani d . 1 . .
    H H4 0.6111 0.6755 0.7005 0.066 Uiso calc R 1 . .
    C C5 0.6739(3) 0.70436(13) 0.5604(3) 0.0667(7) Uani d . 1 . .
    H H5 0.6642 0.7493 0.5703 0.080 Uiso calc R 1 . .
    C C6 0.7198(3) 0.68253(13) 0.4660(3) 0.0692(8) Uani d . 1 . .
    H H6 0.7388 0.7132 0.4134 0.083 Uiso calc R 1 . .
    C C7 0.7374(3) 0.61730(13) 0.4495(3) 0.0595(6) Uani d . 1 . .
    H H7 0.7678 0.6029 0.3865 0.071 Uiso calc R 1 . .
    C C8 0.7080(2) 0.57292(11) 0.5304(2) 0.0479(5) Uani d . 1 . .
    C C9 0.5902(2) 0.53485(11) 0.7881(2) 0.0449(5) Uani d . 1 . .
    H H9 0.5681 0.5765 0.8081 0.054 Uiso calc R 1 . .
    C C10 0.5759(2) 0.37785(10) 0.8902(2) 0.0424(5) Uani d . 1 . .
    C C11 0.6598(3) 0.29661(12) 0.7301(3) 0.0587(6) Uani d . 1 . .
    H H11A 0.6411 0.2533 0.6880 0.070 Uiso calc R 1 . .
    H H11B 0.5969 0.3273 0.6602 0.070 Uiso calc R 1 . .
    C C12 0.8120(3) 0.31475(10) 0.7668(3) 0.0514(6) Uani d . 1 . .
    C C13 0.8432(3) 0.32943(13) 0.6598(3) 0.0641(7) Uani d . 1 . .
    H H13 0.7699 0.3284 0.5694 0.077 Uiso calc R 1 . .
    C C14 0.9801(3) 0.34555(15) 0.6844(4) 0.0792(9) Uani d . 1 . .
    H H14 0.9987 0.3548 0.6108 0.095 Uiso calc R 1 . .
    C C15 1.0875(3) 0.34793(16) 0.8149(4) 0.0858(10) Uani d . 1 . .
    H H15 1.1798 0.3595 0.8316 0.103 Uiso calc R 1 . .
    C C16 1.0600(3) 0.33329(16) 0.9226(4) 0.0884(10) Uani d . 1 . .
    H H16 1.1340 0.3348 1.0126 0.106 Uiso calc R 1 . .
    C C17 0.9222(3) 0.31618(14) 0.8987(3) 0.0706(7) Uani d . 1 . .
    H H17 0.9050 0.3057 0.9726 0.085 Uiso calc R 1 . .
    O O1 0.8241(4) 0.43495(13) 0.3888(3) 0.1248(10) Uani d . 1 . .
    N N4 0.9096(2) 0.42640(11) 0.2347(2) 0.0634(6) Uani d . 1 . .
    C C18 0.8601(4) 0.45922(17) 0.3077(4) 0.0946(11) Uani d . 1 . .
    H H18 0.8520 0.5046 0.2964 0.113 Uiso calc R 1 . .
    C C19 0.9457(3) 0.45852(16) 0.1364(3) 0.0827(9) Uani d . 1 . .
    H H19A 0.9369 0.5053 0.1420 0.124 Uiso calc R 1 . .
    H H19B 0.8815 0.4438 0.0448 0.124 Uiso calc R 1 . .
    H H19C 1.0426 0.4477 0.1574 0.124 Uiso calc R 1 . .
    C C20 0.9206(3) 0.35570(14) 0.2455(3) 0.0785(8) Uani d . 1 . .
    H H20A 0.9153 0.3418 0.3269 0.118 Uiso calc R 1 . .
    H H20B 1.0106 0.3420 0.2511 0.118 Uiso calc R 1 . .
    H H20C 0.8432 0.3363 0.1656 0.118 Uiso calc R 1 . .
loop_
    _atom_site_aniso_label
    _atom_site_aniso_U_11
    _atom_site_aniso_U_22
    _atom_site_aniso_U_33
    _atom_site_aniso_U_12
    _atom_site_aniso_U_13
    _atom_site_aniso_U_23
    Pd1 0.04047(13) 0.04106(13) 0.04411(14) 0.00056(10) 0.02740(11) 0.00044(11)
    S1 0.0737(4) 0.0436(3) 0.0685(4) -0.0004(3) 0.0537(4) 0.0015(3)
    S2 0.0807(4) 0.0410(3) 0.0797(5) -0.0021(3) 0.0569(4) -0.0023(3)
    N1 0.0705(13) 0.0540(12) 0.0608(13) -0.0030(10) 0.0477(11) -0.0044(10)
    N2 0.0469(10) 0.0428(10) 0.0467(10) 0.0017(7) 0.0301(9) -0.0002(8)
    N3 0.0503(10) 0.0407(9) 0.0511(11) 0.0002(8) 0.0325(9) -0.0031(8)
    C1 0.0656(15) 0.0462(12) 0.0603(15) -0.0024(11) 0.0434(13) 0.0003(11)
    C2 0.0495(12) 0.0444(12) 0.0480(13) 0.0014(10) 0.0314(11) 0.0026(10)
    C3 0.0426(11) 0.0470(12) 0.0466(12) 0.0015(10) 0.0257(10) 0.0046(10)
    C4 0.0573(14) 0.0507(13) 0.0664(16) 0.0053(11) 0.0374(13) 0.0056(12)
    C5 0.0681(17) 0.0505(14) 0.089(2) 0.0026(12) 0.0431(16) 0.0135(14)
    C6 0.0660(17) 0.0691(17) 0.082(2) -0.0025(13) 0.0426(16) 0.0267(15)
    C7 0.0599(15) 0.0741(17) 0.0586(16) -0.0024(13) 0.0394(13) 0.0115(13)
    C8 0.0475(12) 0.0546(13) 0.0490(13) -0.0030(10) 0.0287(11) 0.0032(11)
    C9 0.0513(13) 0.0404(11) 0.0528(14) 0.0030(10) 0.0323(12) 0.0018(10)
    C10 0.0432(11) 0.0430(11) 0.0487(13) -0.0026(9) 0.0278(11) -0.0040(10)
    C11 0.0702(16) 0.0537(14) 0.0667(16) -0.0089(12) 0.0440(14) -0.0186(12)
    C12 0.0610(15) 0.0404(11) 0.0645(16) 0.0026(10) 0.0389(14) -0.0099(11)
    C13 0.0680(17) 0.0654(16) 0.0694(17) 0.0005(13) 0.0409(15) -0.0041(14)
    C14 0.076(2) 0.082(2) 0.101(3) 0.0005(17) 0.059(2) 0.0081(19)
    C15 0.0625(19) 0.082(2) 0.122(3) 0.0053(16) 0.050(2) 0.009(2)
    C16 0.0637(19) 0.095(2) 0.089(2) 0.0093(17) 0.0210(18) -0.0057(19)
    C17 0.0734(19) 0.0774(18) 0.0687(19) 0.0053(15) 0.0393(17) -0.0040(15)
    O1 0.202(3) 0.120(2) 0.1058(19) 0.0498(19) 0.116(2) 0.0098(16)
    N4 0.0643(13) 0.0729(14) 0.0570(13) 0.0028(11) 0.0315(12) -0.0111(11)
    C18 0.136(3) 0.080(2) 0.086(2) 0.026(2) 0.067(2) -0.0029(19)
    C19 0.079(2) 0.095(2) 0.083(2) -0.0068(17) 0.0451(19) -0.0070(18)
    C20 0.090(2) 0.0727(19) 0.073(2) 0.0108(16) 0.0386(18) -0.0092(16)
_geom_special_details
;
All e.s.d.'s (except the e.s.d. in the dihedral angle between two l.s. planes)
are estimated using the full covariance matrix. The cell e.s.d.'s are taken
into account individually in the estimation of e.s.d.'s in distances, angles
and torsion angles; correlations between e.s.d.'s in cell parameters are only
used when they are defined by crystal symmetry. An approximate (isotropic)
treatment of cell e.s.d.'s is used for estimating e.s.d.'s involving l.s.
planes.
;
loop_
    _geom_bond_atom_site_label_1
    _geom_bond_atom_site_label_2
    _geom_bond_site_symmetry_2
    _geom_bond_distance
    _geom_bond_publ_flag
    Pd1 N2 3_667 2.0252(18) ?
    Pd1 N2 . 2.0252(18) ?
    Pd1 S1 . 2.2969(10) ?
    Pd1 S1 3_667 2.2969(10) ?
    S1 C10 . 1.735(2) ?
    S2 C10 . 1.755(2) ?
    S2 C11 . 1.810(2) ?
    N1 C1 . 1.342(3) ?
    N1 C8 . 1.375(3) ?
    N1 H1N . 0.840(16) ?
    N2 C9 . 1.305(3) ?
    N2 N3 . 1.407(2) ?
    N3 C10 . 1.285(3) ?
    C1 C2 . 1.387(3) ?
    C1 H1 . 0.9300 ?
    C2 C9 . 1.417(3) ?
    C2 C3 . 1.451(3) ?
    C3 C4 . 1.395(3) ?
    C3 C8 . 1.401(3) ?
    C4 C5 . 1.375(3) ?
    C4 H4 . 0.9300 ?
    C5 C6 . 1.398(4) ?
    C5 H5 . 0.9300 ?
    C6 C7 . 1.362(4) ?
    C6 H6 . 0.9300 ?
    C7 C8 . 1.394(3) ?
    C7 H7 . 0.9300 ?
    C9 H9 . 0.9300 ?
    C11 C12 . 1.505(3) ?
    C11 H11A . 0.9700 ?
    C11 H11B . 0.9700 ?
    C12 C17 . 1.369(4) ?
    C12 C13 . 1.384(3) ?
    C13 C14 . 1.376(4) ?
    C13 H13 . 0.9300 ?
    C14 C15 . 1.349(4) ?
    C14 H14 . 0.9300 ?
    C15 C16 . 1.368(4) ?
    C15 H15 . 0.9300 ?
    C16 C17 . 1.391(4) ?
    C16 H16 . 0.9300 ?
    C17 H17 . 0.9300 ?
    O1 C18 . 1.218(4) ?
    N4 C18 . 1.317(4) ?
    N4 C20 . 1.442(3) ?
    N4 C19 . 1.449(4) ?
    C18 H18 . 0.9300 ?
    C19 H19A . 0.9600 ?
    C19 H19B . 0.9600 ?
    C19 H19C . 0.9600 ?
    C20 H20A . 0.9600 ?
    C20 H20B . 0.9600 ?
    C20 H20C . 0.9600 ?
loop_
    _geom_angle_atom_site_label_1
    _geom_angle_atom_site_label_2
    _geom_angle_atom_site_label_3
    _geom_angle_site_symmetry_1
    _geom_angle_site_symmetry_3
    _geom_angle
    _geom_angle_publ_flag
    N2 Pd1 N2 3_667 . 179.9990(10)
                                 ?
    N2 Pd1 S1 3_667 . 97.17(5) ?
    N2 Pd1 S1 . . 82.83(5) ?
    N2 Pd1 S1 3_667 3_667 82.83(5) ?
    N2 Pd1 S1 . 3_667 97.17(5) ?
    S1 Pd1 S1 . 3_667 180.0 ?
    C10 S1 Pd1 . . 96.04(7) ?
    C10 S2 C11 . . 104.82(11) ?
    C1 N1 C8 . . 109.95(19) ?
    C1 N1 H1N . . 123.9(19) ?
    C8 N1 H1N . . 125.9(19) ?
    C9 N2 N3 . . 114.08(17) ?
    C9 N2 Pd1 . . 124.40(15) ?
    N3 N2 Pd1 . . 121.50(12) ?
    C10 N3 N2 . . 113.06(17) ?
    N1 C1 C2 . . 110.0(2) ?
    N1 C1 H1 . . 125.0 ?
    C2 C1 H1 . . 125.0 ?
    C1 C2 C9 . . 131.1(2) ?
    C1 C2 C3 . . 105.77(19) ?
    C9 C2 C3 . . 123.12(19) ?
    C4 C3 C8 . . 118.8(2) ?
    C4 C3 C2 . . 134.7(2) ?
    C8 C3 C2 . . 106.49(18) ?
    C5 C4 C3 . . 118.9(2) ?
    C5 C4 H4 . . 120.5 ?
    C3 C4 H4 . . 120.5 ?
    C4 C5 C6 . . 121.1(2) ?
    C4 C5 H5 . . 119.5 ?
    C6 C5 H5 . . 119.5 ?
    C7 C6 C5 . . 121.4(2) ?
    C7 C6 H6 . . 119.3 ?
    C5 C6 H6 . . 119.3 ?
    C6 C7 C8 . . 117.5(2) ?
    C6 C7 H7 . . 121.2 ?
    C8 C7 H7 . . 121.2 ?
    N1 C8 C7 . . 129.9(2) ?
    N1 C8 C3 . . 107.81(18) ?
    C7 C8 C3 . . 122.3(2) ?
    N2 C9 C2 . . 131.1(2) ?
    N2 C9 H9 . . 114.4 ?
    C2 C9 H9 . . 114.4 ?
    N3 C10 S1 . . 126.36(16) ?
    N3 C10 S2 . . 121.17(16) ?
    S1 C10 S2 . . 112.47(12) ?
    C12 C11 S2 . . 118.18(19) ?
    C12 C11 H11A . . 107.8 ?
    S2 C11 H11A . . 107.8 ?
    C12 C11 H11B . . 107.8 ?
    S2 C11 H11B . . 107.8 ?
    H11A C11 H11B . . 107.1 ?
    C17 C12 C13 . . 118.0(2) ?
    C17 C12 C11 . . 124.2(2) ?
    C13 C12 C11 . . 117.8(2) ?
    C14 C13 C12 . . 121.4(3) ?
    C14 C13 H13 . . 119.3 ?
    C12 C13 H13 . . 119.3 ?
    C15 C14 C13 . . 120.2(3) ?
    C15 C14 H14 . . 119.9 ?
    C13 C14 H14 . . 119.9 ?
    C14 C15 C16 . . 119.6(3) ?
    C14 C15 H15 . . 120.2 ?
    C16 C15 H15 . . 120.2 ?
    C15 C16 C17 . . 120.6(3) ?
    C15 C16 H16 . . 119.7 ?
    C17 C16 H16 . . 119.7 ?
    C12 C17 C16 . . 120.2(3) ?
    C12 C17 H17 . . 119.9 ?
    C16 C17 H17 . . 119.9 ?
    C18 N4 C20 . . 119.6(3) ?
    C18 N4 C19 . . 122.2(3) ?
    C20 N4 C19 . . 118.1(2) ?
    O1 C18 N4 . . 125.4(3) ?
    O1 C18 H18 . . 117.3 ?
    N4 C18 H18 . . 117.3 ?
    N4 C19 H19A . . 109.5 ?
    N4 C19 H19B . . 109.5 ?
    H19A C19 H19B . . 109.5 ?
    N4 C19 H19C . . 109.5 ?
    H19A C19 H19C . . 109.5 ?
    H19B C19 H19C . . 109.5 ?
    N4 C20 H20A . . 109.5 ?
    N4 C20 H20B . . 109.5 ?
    H20A C20 H20B . . 109.5 ?
    N4 C20 H20C . . 109.5 ?
    H20A C20 H20C . . 109.5 ?
    H20B C20 H20C . . 109.5 ?
loop_
    _geom_hbond_atom_site_label_D
    _geom_hbond_atom_site_label_H
    _geom_hbond_atom_site_label_A
    _geom_hbond_site_symmetry_A
    _geom_hbond_distance_DH
    _geom_hbond_distance_HA
    _geom_hbond_distance_DA
    _geom_hbond_angle_DHA
    N1 H1N O1 . 0.840(16) 1.912(17) 2.749(3) 174(3)
    C1 H1 N3 . 0.93 2.40 2.869(3) 111.4
    C17 H17 S2 . 0.93 2.79 3.183(3) 106.8
    C20 H20A O1 . 0.96 2.36 2.747(3) 103.6
    C9 H9 S1 3_667 0.93 2.60 3.279(2) 129.9
data_global
_journal_date_recd_electronic     2010-12-08
_journal_date_accepted     2010-12-10
_journal_name_full     'Acta Crystallographica, Section E'
_journal_year     2011
_journal_volume     67
_journal_issue      1
_journal_page_first     m84
_journal_page_last     m84
_journal_paper_category     QM
_journal_coeditor_code     PV2368
_publ_contact_author_name     'Hamid Khaledi'
_publ_contact_author_address
;
Department of Chemistry, University of Malaya, 50603 Kuala Lumpur, Malaysia
;
_publ_contact_author_email     'khaledi@siswa.um.edu.my'
_publ_contact_author_fax     '+603-79674193'
_publ_contact_author_phone     '+603-79674246'
_publ_section_title
;\
Bis{benzyl
3-[(1<i>H</i>-indol-3-yl)methylidene]dithiocarbazato-\k^2^<i>N</i>^3^,\
<i>S</i>}palladium(II) <i>N</i>,<i>N</i>-dimethylformamide disolvate
;
loop_
    _publ_author_name
    _publ_author_footnote
    _publ_author_address
    'Khaledi, Hamid' .
;
Department of Chemistry, University of Malaya, 50603 Kuala Lumpur, Malaysia
;
    'Mohd Ali, Hapipah' .
;
Department of Chemistry, University of Malaya, 50603 Kuala Lumpur, Malaysia
;
