# Supplementary material for: Bis{benzyl 3-[(1H-indol-3-yl)methyl­idene]dithio­carbazato-κ2 N 3,S}palladium(II) N,N-dimethyl­formamide disolvate
Source: Acta Crystallogr Sect E Struct Rep Online. 2010 Dec 15;67(Pt 1):m84. doi: 10.1107/S1600536810051780 (PMC3050367; doi:10.1107/S1600536810051780)
Supplement: Supplementary file 2 [file e-67-00m84-Isup2.hkl]

# 
# h,k,l, Fc-squared, Fo-squared, sigma(Fo-squared) and status flag 
# 
data_I
_shelx_title ' hamid1106_0m in P2(1)/c' 
_shelx_refln_list_code          4 
_shelx_F_calc_maximum      385.90 
_exptl_crystal_F_000       928.00 
_reflns_d_resolution_high  0.7829 
 
loop_ 
 _symmetry_equiv_pos_as_xyz 
 'x, y, z' 
 '-x, y+1/2, -z+1/2' 
 '-x, -y, -z' 
 'x, -y-1/2, z-1/2' 
 
_cell_length_a    10.5088 
_cell_length_b    20.3196 
_cell_length_c    10.9247 
_cell_angle_alpha  90.000 
_cell_angle_beta  117.577 
_cell_angle_gamma  90.000 
 
_shelx_F_squared_multiplier     1.000 
 
loop_ 
 _refln_index_h 
 _refln_index_k 
 _refln_index_l 
 _refln_F_squared_calc 
 _refln_F_squared_meas 
 _refln_F_squared_sigma 
 _refln_observed_status 
   1   0   0    25365.33    26392.05    408.98 o 
   2   0   0    11509.92    12045.24    184.75 o 
   3   0   0       10.42        9.87      5.64 o 
   4   0   0        5.15       14.10      7.05 o 
   5   0   0     4839.80     4689.41     98.72 o 
   6   0   0     1017.61     1017.48     21.33 o 
   7   0   0     2253.66     2251.73     44.42 o 
   8   0   0      704.08      703.73     33.85 o 
   9   0   0     1516.90     1499.13     52.18 o 
  10   0   0      629.60      655.78     36.67 o 
  11   0   0      211.20      186.44     23.97 o 
   1   1   0     1558.53     1620.42     28.21 o 
   2   1   0      768.54      850.43     14.43 o 
   3   1   0     8865.73     9173.20    103.71 o 
   4   1   0     3633.30     3849.18     40.84 o 
   5   1   0       21.62       23.12      4.03 o 
   6   1   0      419.48      397.18      8.87 o 
   7   1   0       46.22       55.28      4.56 o 
   8   1   0       54.17       53.37     13.40 o 
   9   1   0       18.05       15.81      9.43 o 
  10   1   0        1.40       13.60      7.77 o 
  11   1   0       13.85       12.28      7.52 o 
   0   2   0    18277.43    18494.20    203.84 o 
   1   2   0    12405.66    12601.05     98.55 o 
   2   2   0     6202.86     6456.10     59.43 o 
   3   2   0     7938.74     7636.71     85.42 o 
   4   2   0     5837.13     5575.18     57.25 o 
   5   2   0     4689.79     4519.52     40.60 o 
   6   2   0     1183.73     1134.88     15.66 o 
   7   2   0      375.87      392.98      9.24 o 
   8   2   0      493.37      441.62     13.67 o 
   9   2   0      338.18      338.58     14.66 o 
  10   2   0      283.79      271.08     14.91 o 
  11   2   0      224.54      225.19     14.91 o 
   1   3   0      212.16      221.92      4.06 o 
   2   3   0     6284.64     6612.01     47.04 o 
   3   3   0     1059.45     1171.36     14.08 o 
   4   3   0      204.12      241.53      8.06 o 
   5   3   0      378.52      426.48     17.75 o 
   6   3   0      173.95      166.15      5.84 o 
   7   3   0       71.13       76.37      5.88 o 
   8   3   0        8.45        6.41      4.28 o 
   9   3   0        9.47       -4.29      6.20 o 
  10   3   0        6.39        8.69      7.02 o 
  11   3   0        0.38        0.45      7.84 o 
   0   4   0      445.61      426.95     11.99 o 
   1   4   0    12660.85    12746.62     95.88 o 
   2   4   0       25.69       34.32      3.05 o 
   3   4   0      153.05      142.14      5.09 o 
   4   4   0      205.51      190.81      6.50 o 
   5   4   0      436.29      444.84     11.81 o 
   6   4   0      850.45      823.43     11.51 o 
   7   4   0      166.01      163.24      9.16 o 
   8   4   0      259.90      279.66     10.31 o 
   9   4   0      236.83      255.36     14.32 o 
  10   4   0      196.78      186.36     17.57 o 
  11   4   0      173.49      174.63     13.55 o 
   1   5   0     1271.16     1252.55     13.12 o 
   2   5   0      722.15      765.98      9.81 o 
   3   5   0      288.69      325.25      6.57 o 
   4   5   0      299.81      321.31     13.23 o 
   5   5   0        3.34       -0.15      2.96 o 
   6   5   0       23.07       31.07      4.73 o 
   7   5   0       95.00       94.44      9.97 o 
   8   5   0       15.94        7.62      4.66 o 
   9   5   0        0.39       -4.01      6.51 o 
  10   5   0        5.22        7.16      7.24 o 
  11   5   0        1.56       -6.75      6.75 o 
   0   6   0    28073.64    28147.77    298.15 o 
   1   6   0      154.71      126.06      6.56 o 
   2   6   0     4551.36     4649.31     44.91 o 
   3   6   0     1082.06     1073.33     13.12 o 
   4   6   0     1635.91     1575.80     33.69 o 
   5   6   0     1387.28     1326.74     18.64 o 
   6   6   0      753.59      770.00     14.93 o 
   7   6   0      570.61      543.62     13.37 o 
   8   6   0      201.11      205.33     10.83 o 
   9   6   0      395.49      395.21     13.10 o 
  10   6   0      111.47      123.87     11.34 o 
  11   6   0       72.74       69.52     10.58 o 
   1   7   0     1698.67     1777.01     18.38 o 
   2   7   0     2662.92     2830.43     29.88 o 
   3   7   0       26.40       40.43      3.10 o 
   4   7   0        4.90        5.99      2.19 o 
   5   7   0      170.05      183.36      8.66 o 
   6   7   0       26.06       23.70      6.05 o 
   7   7   0       18.47       14.92      6.18 o 
   8   7   0        9.72       11.48      5.00 o 
   9   7   0        3.72        2.39      6.31 o 
  10   7   0        6.71        2.26      7.24 o 
  11   7   0        7.24        4.94      9.97 o 
   0   8   0        9.91        1.41      4.23 o 
   1   8   0    13173.15    13193.60    101.82 o 
   2   8   0     9279.94     9379.70     74.78 o 
   3   8   0     6678.94     6576.99     55.12 o 
   4   8   0    11543.77    11366.68    101.58 o 
   5   8   0     4492.57     4402.08     77.98 o 
   6   8   0     1582.43     1549.54     26.17 o 
   7   8   0      615.75      566.32     23.12 o 
   8   8   0      779.73      779.22     22.45 o 
   9   8   0      170.99      163.32     11.37 o 
  10   8   0      160.41      201.95     35.96 o 
  11   8   0      197.46      221.58     18.43 o 
   1   9   0      769.10      750.74     16.08 o 
   2   9   0      149.99      147.91      5.51 o 
   3   9   0     1387.26     1481.79     17.94 o 
   4   9   0      652.35      666.16     11.20 o 
   5   9   0      216.39      219.39     12.44 o 
   6   9   0      764.57      795.86     18.59 o 
   7   9   0      570.16      571.90     16.47 o 
   8   9   0        1.43        0.79      5.58 o 
   9   9   0        0.89        3.03      6.41 o 
  10   9   0       74.80       56.42     11.84 o 
  11   9   0       13.31       19.74     16.92 o 
   0  10   0    11182.39    12020.23    227.76 o 
   1  10   0    22530.90    22879.06    172.86 o 
   2  10   0     1259.38     1149.57     18.73 o 
   3  10   0     1625.71     1523.10     18.67 o 
   4  10   0     2597.68     2568.97     30.09 o 
   5  10   0     1638.36     1665.61     29.93 o 
   6  10   0     1365.42     1328.16     24.44 o 
   7  10   0      693.90      655.03     24.75 o 
   8  10   0      582.68      626.85     18.83 o 
   9  10   0      392.60      426.98     20.36 o 
  10  10   0      312.80      307.67     16.01 o 
   1  11   0       98.27       94.33      5.00 o 
   2  11   0     1812.90     1885.88     21.77 o 
   3  11   0      949.03      934.03     14.36 o 
   4  11   0       36.26       35.08      3.90 o 
   5  11   0       13.56        3.48      5.81 o 
   6  11   0        0.93        2.52      6.72 o 
   7  11   0        1.87       -4.56      4.56 o 
   8  11   0        4.53       10.34      6.51 o 
   9  11   0        8.59        6.59      6.41 o 
  10  11   0        0.61       -2.66      8.81 o 
   0  12   0      822.03     1001.30     31.03 o 
   1  12   0        4.33        7.10      2.68 o 
   2  12   0      392.35      370.70     10.32 o 
   3  12   0     1152.83     1128.18     18.35 o 
   4  12   0     1754.72     1730.55     21.73 o 
   5  12   0     1664.23     1642.18     27.19 o 
   6  12   0      625.99      627.24     17.20 o 
   7  12   0      266.71      253.89     12.37 o 
   8  12   0       88.06       87.45      9.30 o 
   9  12   0      129.18       92.57     19.74 o 
  10  12   0       87.72       90.14     13.21 o 
   1  13   0      378.71      423.15     10.01 o 
   2  13   0      627.70      669.75     15.92 o 
   3  13   0      474.39      489.68     10.86 o 
   4  13   0       26.84       34.71      4.38 o 
   5  13   0       26.57       23.55      5.80 o 
   6  13   0      223.90      221.34     11.40 o 
   7  13   0      108.30      132.17     12.96 o 
   8  13   0        3.37        9.96      7.79 o 
   9  13   0        6.02        3.53      7.79 o 
  10  13   0        4.61       -8.09      8.09 o 
   0  14   0     1434.80     1486.44     42.31 o 
   1  14   0      979.07      941.32     15.60 o 
   2  14   0      494.03      489.53     11.07 o 
   3  14   0        8.94       11.14      3.32 o 
   4  14   0       87.94       91.89      5.80 o 
   5  14   0      265.47      257.70     11.61 o 
   6  14   0       39.28       65.59     10.44 o 
   7  14   0      109.52      142.56     14.81 o 
   8  14   0      162.77      180.99     32.44 o 
   9  14   0      111.79      129.32     14.86 o 
  10  14   0      204.96      241.99     19.27 o 
   1  15   0        3.22        4.04      3.28 o 
   2  15   0      374.86      369.44     10.12 o 
   3  15   0       12.55       10.80      3.94 o 
   4  15   0        5.07        2.12      9.17 o 
   5  15   0        7.57        2.39      6.42 o 
   6  15   0       19.95       31.17     10.58 o 
   7  15   0      112.08      103.26     12.96 o 
   8  15   0       41.08       45.31     10.97 o 
   9  15   0        0.55        1.66     19.74 o 
   0  16   0     1357.77     1344.00     42.31 o 
   1  16   0     1259.12     1286.30     19.76 o 
   2  16   0      597.08      597.87     13.25 o 
   3  16   0     2315.67     2209.21     34.02 o 
   4  16   0     1972.47     1952.51     70.51 o 
   5  16   0      832.28      825.02     27.92 o 
   6  16   0      235.13      240.27     17.43 o 
   7  16   0       83.51      103.67     13.43 o 
   8  16   0      112.25      127.07     14.86 o 
   9  16   0      251.15      270.04     21.86 o 
   1  17   0      232.26      218.47     10.98 o 
   2  17   0      211.69      215.12     11.21 o 
   3  17   0      444.94      407.61     19.60 o 
   4  17   0       20.88       52.25     20.45 o 
   5  17   0       11.28       11.20      8.43 o 
   6  17   0      120.45      111.54     13.43 o 
   7  17   0       20.10       17.74     12.69 o 
   8  17   0       13.88       32.44     11.44 o 
   0  18   0      721.95      728.62     23.87 o 
   1  18   0      892.60      901.47     21.64 o 
   2  18   0     1250.70     1246.70     25.64 o 
   3  18   0     1908.55     1882.19     75.92 o 
   4  18   0     1905.51     1833.95     74.04 o 
   5  18   0     1014.12      978.18     31.91 o 
   6  18   0      633.01      589.38     43.72 o 
   7  18   0      237.11      257.93     19.43 o 
   8  18   0      245.00      247.75     19.94 o 
   1  19   0        3.20       -1.06      5.41 o 
   2  19   0       35.57       26.58      6.57 o 
   3  19   0       41.87       33.03      9.43 o 
   4  19   0       58.06       47.21     13.40 o 
   5  19   0        5.43        8.63      9.17 o 
   6  19   0       15.15       25.10      9.82 o 
   7  19   0       25.65       46.09     11.99 o 
   8  19   0       13.96       15.26     10.83 o 
   0  20   0      589.34      615.99     31.73 o 
   1  20   0      523.83      496.75     18.03 o 
   2  20   0      431.34      447.09     15.91 o 
   3  20   0       97.32       97.49     12.96 o 
   4  20   0      124.48      102.56     13.43 o 
   5  20   0      172.93      176.56     16.43 o 
   6  20   0      260.55      224.33     36.67 o 
   7  20   0      255.65      261.15     23.27 o 
   1  21   0       52.72       55.19      8.35 o 
   2  21   0      407.92      391.46     15.74 o 
   3  21   0      114.85       98.72     13.43 o 
   4  21   0       26.09        9.17      8.97 o 
   5  21   0        0.41        4.56      8.43 o 
   6  21   0        7.95        9.31     23.97 o 
   0  22   0       92.88       91.73     15.51 o 
   1  22   0       49.39       43.05      6.95 o 
   2  22   0       16.13       21.52      6.41 o 
   3  22   0      290.44      284.69     19.43 o 
   4  22   0      259.44      290.20     25.39 o 
   5  22   0      130.30      115.73     22.56 o 
   6  22   0       84.19       82.12     28.91 o 
   1  23   0        2.99       12.22      5.68 o 
   2  23   0       56.11       42.82     10.83 o 
   3  23   0       46.50       53.43     11.44 o 
   4  23   0       12.27        2.51     15.51 o 
   5  23   0        0.03       -3.61      7.79 o 
   0  24   0      534.03      615.05     26.30 o 
   1  24   0      463.67      471.96     29.92 o 
   2  24   0      157.72      159.97     14.48 o 
   3  24   0       14.81       15.14      9.43 o 
   4  24   0        2.50        8.30     14.81 o 
   1  25   0       10.74       28.14      7.99 o 
   2  25   0       54.32       48.28     10.52 o 
   3  25   0       20.15       14.10     10.97 o 
 -12   1   1      296.98      320.73     15.15 o 
 -11   1   1      592.50      573.51     17.59 o 
 -10   1   1     1119.63     1145.55     26.59 o 
  -9   1   1     1047.33     1008.65     23.06 o 
  -8   1   1     1960.81     1926.07     24.39 o 
  -7   1   1     3027.73     2825.31     46.36 o 
  -6   1   1     1927.59     1796.10     38.08 o 
  -5   1   1     3778.64     3710.11     50.35 o 
  -4   1   1      792.04      715.79     15.43 o 
  -3   1   1    14821.92    15283.27    133.53 o 
  -2   1   1     4289.75     4431.34     41.25 o 
  -1   1   1     4270.94     4685.96     42.06 o 
   0   1   1     4448.64     4750.13     37.53 o 
   1   1   1    26951.35    28223.63    213.30 o 
   2   1   1   148919.30   133673.08   5478.12 o 
   3   1   1    20270.72    20945.39    159.13 o 
   4   1   1     6197.56     5888.06     67.38 o 
   5   1   1      336.89      325.47      8.96 o 
   6   1   1      231.16      238.27      7.94 o 
   7   1   1     1951.07     1815.90     28.43 o 
   8   1   1      298.30      307.10     16.95 o 
   9   1   1      481.06      489.95     21.94 o 
  10   1   1      189.72      198.31     17.63 o 
  11   1   1      214.19      239.37     15.73 o 
 -12   2   1        0.01        3.85      7.11 o 
 -11   2   1       11.33        4.34      8.11 o 
 -10   2   1       99.94      102.33     13.77 o 
  -9   2   1       74.48       75.39      8.59 o 
  -8   2   1        2.53        2.63      3.90 o 
  -7   2   1      445.44      462.25     12.51 o 
  -6   2   1        0.19       -3.47      3.47 o 
  -5   2   1      458.01      505.14     11.65 o 
  -4   2   1       49.19       58.05      5.37 o 
  -3   2   1       58.49       75.03      4.07 o 
  -2   2   1    14296.93    15561.12    116.51 o 
  -1   2   1    10152.93    10701.23    160.77 o 
   0   2   1     1520.89     1546.96     16.28 o 
   1   2   1     3731.57     3838.61     31.89 o 
   2   2   1     7558.62     7977.83     73.25 o 
   3   2   1       26.17       19.35      4.89 o 
   4   2   1      192.57      224.17      5.93 o 
   5   2   1     1156.71     1080.36     15.06 o 
   6   2   1      221.84      260.47      7.64 o 
   7   2   1       33.91       49.38      6.99 o 
   8   2   1        0.24       -5.98      5.98 o 
   9   2   1       20.48       17.26      8.43 o 
  10   2   1        0.53       -6.75      6.75 o 
  11   2   1        0.18       14.86      8.88 o 
 -12   3   1      134.56      131.46     13.55 o 
 -11   3   1      207.80      222.46     29.50 o 
 -10   3   1      129.83      158.26     11.65 o 
  -9   3   1      412.60      391.19     14.86 o 
  -8   3   1      435.14      459.69     12.19 o 
  -7   3   1      852.19      775.58     16.69 o 
  -6   3   1      687.15      716.19     19.89 o 
  -5   3   1        2.74        9.37      3.47 o 
  -4   3   1     7888.65     8113.70     76.25 o 
  -3   3   1     2876.52     2973.19     48.46 o 
  -2   3   1      775.57      631.11     11.47 o 
  -1   3   1    11463.35    12170.94    128.64 o 
   0   3   1      684.97      646.07      8.96 o 
   1   3   1      958.47     1029.51     23.97 o 
   2   3   1     2707.92     2685.11     33.56 o 
   3   3   1     1223.91     1182.40     17.88 o 
   4   3   1     1694.61     1689.75     32.85 o 
   5   3   1     2833.06     2717.58     27.26 o 
   6   3   1     2878.63     2799.69     67.08 o 
   7   3   1      179.31      174.27      9.54 o 
   8   3   1      596.72      603.87     22.94 o 
   9   3   1       52.01       47.29      8.66 o 
  10   3   1       69.26       65.18     15.03 o 
  11   3   1       67.60       70.68     11.11 o 
 -12   4   1        5.54        2.03      9.16 o 
 -11   4   1        1.79       -3.02      6.94 o 
 -10   4   1        4.05       -5.58      5.94 o 
  -9   4   1       12.59       14.75      5.00 o 
  -8   4   1        7.35        8.62      4.93 o 
  -7   4   1        1.21       -0.14      3.42 o 
  -6   4   1       58.17       62.46      5.80 o 
  -5   4   1      822.87      808.20     15.43 o 
  -4   4   1      699.45      775.65     13.79 o 
  -3   4   1       33.30       36.43      3.05 o 
  -2   4   1      968.07      992.93     35.96 o 
  -1   4   1      702.46      738.32     12.96 o 
   0   4   1    31024.10    32071.32    286.94 o 
   1   4   1     5761.75     6093.81     56.10 o 
   2   4   1      228.48      204.73     27.50 o 
   3   4   1       17.62       27.17      3.74 o 
   4   4   1     1340.04     1356.43     22.33 o 
   5   4   1       35.56       35.53      6.38 o 
   6   4   1        7.28       16.99      4.75 o 
   7   4   1      210.74      214.22     10.16 o 
   8   4   1        3.18       12.75      4.78 o 
   9   4   1       29.87       34.50      8.39 o 
  10   4   1        0.70       -7.02      7.02 o 
  11   4   1        7.51        5.14      8.66 o 
 -12   5   1      103.60       95.20     14.96 o 
 -11   5   1      120.42      122.85     11.34 o 
 -10   5   1      125.44      126.63     15.55 o 
  -9   5   1      596.39      587.87     16.08 o 
  -8   5   1      424.67      438.93     16.39 o 
  -7   5   1     1160.13     1159.68     19.02 o 
  -6   5   1      387.29      382.73      9.83 o 
  -5   5   1      311.12      346.19      9.95 o 
  -4   5   1       30.10       13.01      4.40 o 
  -3   5   1      119.63      118.45      4.96 o 
  -2   5   1     1436.18     1352.05     36.67 o 
  -1   5   1     4829.55     5220.20     62.05 o 
   0   5   1     2371.43     2455.49     31.20 o 
   1   5   1     9976.07    10139.95     78.04 o 
   2   5   1     7546.15     7294.31     58.06 o 
   3   5   1     3800.68     3756.61     40.01 o 
   4   5   1      442.62      439.41     12.82 o 
   5   5   1        2.64       -2.49      3.46 o 
   6   5   1        2.79        0.72      3.55 o 
   7   5   1      502.58      488.95     12.97 o 
   8   5   1      306.98      330.88     18.93 o 
   9   5   1      171.84      170.93     14.56 o 
  10   5   1      155.31      176.32     22.60 o 
  11   5   1       70.92       76.71     11.65 o 
 -11   6   1        8.76       -3.57     16.22 o 
 -10   6   1       26.17       23.70      8.58 o 
  -9   6   1       10.97        9.22      5.16 o 
  -8   6   1       41.38       36.34      5.38 o 
  -7   6   1        5.48        0.46      3.42 o 
  -6   6   1      152.08      142.34      9.97 o 
  -5   6   1      211.77      223.60      9.20 o 
  -4   6   1     1543.95     1588.71     20.50 o 
  -3   6   1       58.43       64.33      3.91 o 
  -2   6   1       79.40       80.77      4.30 o 
  -1   6   1     3867.01     3927.08     47.36 o 
   0   6   1        5.60       15.77      3.74 o 
   1   6   1      452.33      421.72      6.89 o 
   2   6   1      776.20      825.71     10.22 o 
   3   6   1     1078.36      954.00     15.55 o 
   4   6   1       70.74       79.64      6.83 o 
   5   6   1        3.23        3.65      3.90 o 
   6   6   1      220.02      200.98      8.54 o 
   7   6   1      150.70      163.11     14.86 o 
   8   6   1       22.49       19.48      5.57 o 
   9   6   1       34.31       32.94      7.84 o 
  10   6   1        0.06       -7.02      7.02 o 
  11   6   1        3.05        6.74      8.39 o 
 -11   7   1      339.06      341.81     20.94 o 
 -10   7   1      456.20      453.05     14.52 o 
  -9   7   1      132.68      156.94      9.13 o 
  -8   7   1      207.49      216.99      9.47 o 
  -7   7   1      427.76      408.34     13.28 o 
  -6   7   1     1308.05     1224.75     21.95 o 
  -5   7   1     3298.34     3157.23     38.77 o 
  -4   7   1     3382.38     3379.97     32.49 o 
  -3   7   1    13074.01    12998.74    116.08 o 
  -2   7   1    10575.37    10666.38     84.04 o 
  -1   7   1     7925.84     8028.05     74.09 o 
   0   7   1     4614.28     4815.92     41.06 o 
   1   7   1     1809.62     1734.95     17.69 o 
   2   7   1     1068.66      985.26     12.07 o 
   3   7   1     2923.65     2954.70     27.95 o 
   4   7   1     4324.59     4192.37     46.70 o 
   5   7   1     4237.72     4094.09     47.85 o 
   6   7   1     2797.84     2705.11     37.02 o 
   7   7   1     1203.78     1202.37     21.98 o 
   8   7   1      138.58      140.30     10.58 o 
   9   7   1      181.38      189.95     12.74 o 
  10   7   1       77.90       67.71     12.44 o 
 -11   8   1       11.25       13.23     10.44 o 
 -10   8   1        2.32        5.89      6.64 o 
  -9   8   1       56.58       87.52     11.99 o 
  -8   8   1       95.90       89.81      8.30 o 
  -7   8   1       22.85       19.94      7.03 o 
  -6   8   1      137.24      130.34     10.44 o 
  -5   8   1      868.63      888.54     13.82 o 
  -4   8   1     1710.14     1827.70     23.81 o 
  -3   8   1        0.11        2.32      3.05 o 
  -2   8   1      324.73      346.58      7.90 o 
  -1   8   1     7907.47     8553.52    110.39 o 
   0   8   1      914.88     1045.97     13.74 o 
   1   8   1        1.93        2.41      1.93 o 
   2   8   1      175.38      173.68      5.13 o 
   3   8   1      942.78      932.76     12.52 o 
   4   8   1      550.80      502.49     19.38 o 
   5   8   1      308.69      303.38     11.34 o 
   6   8   1       83.16       90.21      7.66 o 
   7   8   1       12.46       34.30      6.41 o 
   8   8   1       99.97       99.67      9.48 o 
   9   8   1       55.96       71.88     15.61 o 
  10   8   1        0.92       -2.12      8.97 o 
 -11   9   1      312.78      331.42     31.03 o 
 -10   9   1      643.25      625.98     20.26 o 
  -9   9   1     1145.65     1103.81     33.68 o 
  -8   9   1     1167.21     1198.53     28.87 o 
  -7   9   1     1283.38     1287.60     24.91 o 
  -6   9   1     2367.46     2341.15     58.15 o 
  -5   9   1      917.24      850.89     15.00 o 
  -4   9   1     3916.06     3859.67     42.02 o 
  -3   9   1     5336.67     5228.28     46.90 o 
  -2   9   1     9515.79     9891.84     91.39 o 
  -1   9   1    10184.21    10285.10    104.35 o 
   0   9   1     9617.00     9808.11     78.78 o 
   1   9   1    16756.11    16652.54    127.16 o 
   2   9   1     8424.01     8500.01     69.04 o 
   3   9   1    10645.79    10577.52     84.65 o 
   4   9   1     1392.87     1353.07     52.00 o 
   5   9   1     1383.71     1265.54     22.20 o 
   6   9   1     2210.31     2147.82     42.23 o 
   7   9   1      566.38      591.16     17.28 o 
   8   9   1      883.55      899.43     22.26 o 
   9   9   1      201.47      197.19     12.69 o 
  10   9   1      189.75      197.44     26.80 o 
 -11  10   1       10.14       14.64     10.44 o 
 -10  10   1        1.23        3.68      6.64 o 
  -9  10   1       22.55       35.65      7.57 o 
  -8  10   1        9.30       -1.80      5.58 o 
  -7  10   1        1.01        2.60      5.38 o 
  -6  10   1       28.59       17.86      5.70 o 
  -5  10   1      461.84      468.95     10.16 o 
  -4  10   1      733.34      785.21     13.57 o 
  -3  10   1       61.88       73.12      4.66 o 
  -2  10   1       71.20       70.47      4.66 o 
  -1  10   1      418.65      349.55      9.70 o 
   0  10   1       32.73       37.84      4.68 o 
   1  10   1       98.14      102.66      6.11 o 
   2  10   1        0.05       -0.59      2.85 o 
   3  10   1      342.03      360.34      8.29 o 
   4  10   1      240.84      255.04      9.92 o 
   5  10   1        2.57        2.82      6.32 o 
   6  10   1        0.00       -1.41      4.56 o 
   7  10   1       12.03       13.94      5.73 o 
   8  10   1        1.30        5.45      6.20 o 
   9  10   1       90.08       61.59     16.22 o 
  10  10   1        0.09       14.10     15.51 o 
 -11  11   1      185.88      181.93     25.39 o 
 -10  11   1      163.86      139.98     11.54 o 
  -9  11   1      397.01      403.82     25.48 o 
  -8  11   1      492.03      464.43     16.47 o 
  -7  11   1      664.73      629.15     17.88 o 
  -6  11   1      812.72      783.97     18.84 o 
  -5  11   1     1041.74      998.15     15.76 o 
  -4  11   1     1152.58     1134.29     16.98 o 
  -3  11   1     2623.40     2620.08     28.54 o 
  -2  11   1     8265.24     8130.87     68.81 o 
  -1  11   1      169.12      119.29      6.41 o 
   0  11   1     1147.52     1105.92     15.96 o 
   1  11   1     4103.35     4183.94     58.62 o 
   2  11   1     2393.07     2497.50     26.45 o 
   3  11   1     3598.43     3503.28     34.02 o 
   4  11   1      926.08      883.49     19.10 o 
   5  11   1      449.68      425.98     13.47 o 
   6  11   1      555.66      549.55     15.74 o 
   7  11   1      920.05      888.40     21.33 o 
   8  11   1      386.98      349.76     56.41 o 
   9  11   1      136.11      134.17     26.80 o 
  10  11   1      137.04      138.21     23.97 o 
 -10  12   1        5.23       -6.70      7.79 o 
  -9  12   1        2.86       -2.31      6.12 o 
  -8  12   1       32.90       39.02      6.94 o 
  -7  12   1        0.33       -4.89      4.89 o 
  -6  12   1        0.07       -3.73      4.30 o 
  -5  12   1      107.41      123.09      6.35 o 
  -4  12   1        0.00        4.75      3.42 o 
  -3  12   1      436.25      421.70     11.00 o 
  -2  12   1       60.61       44.59      4.54 o 
  -1  12   1      162.42      172.11      7.57 o 
   0  12   1      737.00      771.56     13.54 o 
   1  12   1      582.59      642.71     11.02 o 
   2  12   1       54.82       52.63      5.29 o 
   3  12   1        4.70        9.08      2.87 o 
   4  12   1       38.71       27.47      5.38 o 
   5  12   1       45.12       42.87      6.41 o 
   6  12   1       24.66       24.68      7.98 o 
   7  12   1        0.07       -0.87      7.05 o 
   8  12   1       56.03       60.64     10.83 o 
   9  12   1        0.28       -2.47      7.79 o 
  10  12   1        1.02       11.28     14.10 o 
 -10  13   1       76.04       82.33     13.43 o 
  -9  13   1        1.33       -7.43      7.43 o 
  -8  13   1      413.18      417.99     16.37 o 
  -7  13   1      107.23       95.07      8.88 o 
  -6  13   1       73.83       65.38      7.47 o 
  -5  13   1      329.74      318.63     12.41 o 
  -4  13   1      377.80      388.90     10.12 o 
  -3  13   1     1759.75     1800.71     23.33 o 
  -2  13   1      170.48      161.68      7.15 o 
  -1  13   1      852.39      867.72     16.73 o 
   0  13   1        2.70        4.94      3.61 o 
   1  13   1        0.83       -1.18      2.47 o 
   2  13   1      328.16      354.61      8.73 o 
   3  13   1       39.06       38.94      4.14 o 
   4  13   1      265.89      249.83     11.25 o 
   5  13   1      394.81      413.24     31.73 o 
   6  13   1      346.29      316.76     20.45 o 
   7  13   1      325.44      325.94     18.43 o 
   8  13   1       58.93       70.92     16.22 o 
   9  13   1      154.03      133.34     14.86 o 
 -10  14   1        3.30        1.41      8.97 o 
  -9  14   1        1.76       -2.12     16.22 o 
  -8  14   1        2.18        1.41     10.58 o 
  -7  14   1       20.19       28.99      6.57 o 
  -6  14   1        9.39        6.98      5.38 o 
  -5  14   1        0.07       -1.41      4.56 o 
  -4  14   1      195.30      197.92      7.90 o 
  -3  14   1        0.42       -3.21      3.21 o 
  -2  14   1       10.43        8.15      4.68 o 
  -1  14   1     1004.60      967.43     18.02 o 
   0  14   1       99.77      111.52      8.28 o 
   1  14   1       41.66       38.79      4.68 o 
   2  14   1       90.39       85.20      4.97 o 
   3  14   1      311.46      312.09     13.06 o 
   4  14   1      107.40       80.41      9.97 o 
   5  14   1      166.80      154.60     13.43 o 
   6  14   1        0.22        9.12      7.43 o 
   7  14   1       37.08       26.80      8.97 o 
   8  14   1       28.80        8.31      8.81 o 
   9  14   1        1.86       -4.94     11.99 o 
 -10  15   1       97.55      120.23     16.25 o 
  -9  15   1      214.19      247.75     18.43 o 
  -8  15   1      678.86      681.85     27.41 o 
  -7  15   1      619.41      670.39     26.41 o 
  -6  15   1      328.21      358.29     14.08 o 
  -5  15   1        0.82       -3.22      4.75 o 
  -4  15   1        0.73       -3.28      3.28 o 
  -3  15   1      334.03      330.48     17.91 o 
  -2  15   1      517.94      546.30     20.76 o 
  -1  15   1     1476.42     1396.60     28.02 o 
   0  15   1     1390.20     1402.98     24.96 o 
   1  15   1     2120.59     2112.86     31.60 o 
   2  15   1     2257.25     2235.59     32.98 o 
   3  15   1      811.12      808.86     18.25 o 
   4  15   1       83.83       83.25     10.83 o 
   5  15   1       79.40       76.73     11.44 o 
   6  15   1      183.58      195.61     15.43 o 
   7  15   1      164.59      166.33     19.74 o 
   8  15   1      140.60      142.85     14.86 o 
   9  15   1       43.54       62.07     14.81 o 
  -9  16   1       12.94        8.16      9.43 o 
  -8  16   1       25.51       23.77     16.22 o 
  -7  16   1       57.62       72.80     12.69 o 
  -6  16   1       54.73       39.57      9.43 o 
  -5  16   1      476.65      469.47     15.14 o 
  -4  16   1      193.28      221.60     10.79 o 
  -3  16   1        5.59        9.30      4.23 o 
  -2  16   1      406.29      408.69     12.42 o 
  -1  16   1     1657.26     1582.21     22.82 o 
   0  16   1      539.66      579.24     16.00 o 
   1  16   1      217.05      204.27     10.29 o 
   2  16   1       41.37       41.47      7.51 o 
   3  16   1      521.03      503.75     21.15 o 
   4  16   1      268.34      241.98     15.96 o 
   5  16   1       65.73       88.07     28.21 o 
   6  16   1        4.78        4.81      9.87 o 
   7  16   1       19.88       24.26      9.82 o 
   8  16   1       82.62       75.24     13.21 o 
  -9  17   1      116.40      127.87     17.63 o 
  -8  17   1      123.30      149.05     20.45 o 
  -7  17   1      560.79      570.50     25.93 o 
  -6  17   1      675.68      679.53     26.41 o 
  -5  17   1      782.67      755.26     26.92 o 
  -4  17   1     1272.59     1361.47     26.76 o 
  -3  17   1     2089.54     2131.65     28.55 o 
  -2  17   1     6177.04     6032.97     58.93 o 
  -1  17   1     2555.05     2528.92     28.61 o 
   0  17   1     1101.64     1116.33     28.07 o 
   1  17   1      618.85      624.49     17.22 o 
   2  17   1      244.72      248.70     12.18 o 
   3  17   1      692.70      667.49     24.42 o 
   4  17   1     1066.47     1067.36     31.40 o 
   5  17   1     1404.06     1414.86     80.39 o 
   6  17   1     1272.86     1248.04     37.39 o 
   7  17   1      574.47      605.52     27.41 o 
   8  17   1      121.79      130.76     15.86 o 
  -8  18   1       96.19       96.09     14.96 o 
  -7  18   1       11.96       25.18     16.22 o 
  -6  18   1      177.87      157.69     15.43 o 
  -5  18   1      171.98      195.53     15.96 o 
  -4  18   1        0.52        0.94      7.43 o 
  -3  18   1        2.33       16.25      6.41 o 
  -2  18   1      143.06      132.42      7.99 o 
  -1  18   1        5.28       10.05      5.09 o 
   0  18   1      106.10       96.43      8.66 o 
   1  18   1       33.74       33.41      6.75 o 
   2  18   1       27.03       29.95      6.64 o 
   3  18   1       41.09       29.77     11.28 o 
   4  18   1       15.57       15.76      8.43 o 
   5  18   1      175.90      179.12     15.96 o 
   6  18   1       45.89       46.90     14.81 o 
   7  18   1        0.08        3.53     13.40 o 
   8  18   1        0.00       18.21     16.92 o 
  -8  19   1      216.91      257.22     20.42 o 
  -7  19   1      354.96      388.01     22.87 o 
  -6  19   1      393.51      419.65     37.37 o 
  -5  19   1      597.94      531.50     24.42 o 
  -4  19   1      901.13      806.77     28.92 o 
  -3  19   1      615.13      617.32     19.70 o 
  -2  19   1      512.43      519.57     30.39 o 
  -1  19   1     1200.71     1191.66     22.45 o 
   0  19   1     1080.83     1072.06     24.09 o 
   1  19   1     1157.74     1155.74     24.82 o 
   2  19   1     1189.37     1244.70     26.10 o 
   3  19   1      643.48      638.82     29.62 o 
   4  19   1      281.29      265.95     28.91 o 
   5  19   1      285.14      306.84     22.56 o 
   6  19   1      228.72      203.79     17.95 o 
   7  19   1      156.32      126.60     38.08 o 
  -7  20   1       24.02       34.87     25.39 o 
  -6  20   1        4.73        5.94      9.43 o 
  -5  20   1        0.15       -4.89     11.28 o 
  -4  20   1        1.89        2.12      7.98 o 
  -3  20   1       11.84        9.81      6.41 o 
  -2  20   1      271.03      257.03     13.19 o 
  -1  20   1      174.79      184.93     10.53 o 
   0  20   1      237.42      246.97     12.98 o 
   1  20   1       24.44       17.73      9.83 o 
   2  20   1       23.41       35.26      9.43 o 
   3  20   1      125.79      164.23     40.90 o 
   4  20   1      184.08      208.59     16.43 o 
   5  20   1       37.60       25.39      9.97 o 
   6  20   1       28.98       23.77     10.44 o 
   7  20   1        0.03        9.58      9.43 o 
  -7  21   1       42.83       45.78     12.85 o 
  -6  21   1      126.60      134.64     15.43 o 
  -5  21   1      150.02      148.62     19.04 o 
  -4  21   1      223.22      203.18     16.43 o 
  -3  21   1      359.93      342.95     15.35 o 
  -2  21   1      223.21      241.07     11.41 o 
  -1  21   1      105.52      118.49      8.88 o 
   0  21   1       69.85       68.47      8.88 o 
   1  21   1        2.57        7.76      5.80 o 
   2  21   1        1.26       -1.74      6.42 o 
   3  21   1       18.36       16.22      8.97 o 
   4  21   1      111.79      120.35     14.43 o 
   5  21   1      176.07      167.15     16.43 o 
   6  21   1      111.64      113.20     20.45 o 
  -6  22   1        0.89        2.12      8.97 o 
  -5  22   1        0.56        5.64      8.43 o 
  -4  22   1        0.07        7.05      7.98 o 
  -3  22   1        6.84       -4.23      7.98 o 
  -2  22   1        7.46        7.85      8.55 o 
  -1  22   1        0.06       -7.12      7.12 o 
   0  22   1       30.32       36.65      6.69 o 
   1  22   1        8.44       10.60      6.41 o 
   2  22   1       14.77       12.69      7.98 o 
   3  22   1        0.99        5.48      8.43 o 
   4  22   1        7.12       -5.64      7.98 o 
   5  22   1        1.87       -3.65      8.43 o 
  -5  23   1       53.56       60.34     13.40 o 
  -4  23   1       64.71       46.91     12.69 o 
  -3  23   1       34.09       50.82     11.44 o 
  -2  23   1      121.48      111.74      9.42 o 
  -1  23   1       59.14       59.68      7.63 o 
   0  23   1       51.79       40.29      7.06 o 
   1  23   1       39.63       19.35     10.73 o 
   2  23   1       23.99       23.34     13.40 o 
   3  23   1       31.24       23.06      9.82 o 
   4  23   1       63.58       58.60     12.96 o 
   5  23   1       48.10       42.72     11.84 o 
  -4  24   1        1.26       -5.29      8.46 o 
  -3  24   1        0.01        0.50      8.43 o 
  -2  24   1       29.96       15.93      6.73 o 
  -1  24   1       20.34       18.94      8.35 o 
   0  24   1        0.26       -1.01      6.31 o 
   1  24   1        6.63       17.00      9.43 o 
   2  24   1       15.16       31.39     11.44 o 
   3  24   1       24.70       17.31     19.04 o 
   4  24   1        3.13       13.10     11.99 o 
  -3  25   1       46.16       52.02     13.43 o 
  -2  25   1       43.98       44.41      9.70 o 
  -1  25   1      202.16      199.38     15.93 o 
   0  25   1      305.17      324.33     14.90 o 
   1  25   1      451.25      514.75     21.70 o 
   2  25   1      622.50      682.54     29.87 o 
 -12   0   2       80.82       84.50     13.43 o 
 -11   0   2      304.37      315.43     18.87 o 
 -10   0   2      670.75      675.93     32.44 o 
  -9   0   2     3716.51     3580.96     58.81 o 
  -8   0   2     6194.96     5907.81    205.90 o 
  -7   0   2     7326.19     7066.78    154.43 o 
  -6   0   2     5580.30     5414.08     97.31 o 
  -5   0   2    10191.77    10066.89    138.21 o 
  -4   0   2     3933.38     3934.42     48.83 o 
  -3   0   2     2254.90     2302.59     29.87 o 
  -2   0   2       50.50      107.18      5.64 o 
  -1   0   2    30681.81    30508.08    328.08 o 
   0   0   2     2674.09     2874.69     28.22 o 
   1   0   2    19590.48    19699.40    330.01 o 
   2   0   2     3920.65     3857.80     98.72 o 
   3   0   2    10884.58    10773.54    120.91 o 
   4   0   2    39328.94    39160.09    417.33 o 
   5   0   2    11077.59    11281.52    130.08 o 
   6   0   2     1853.18     1722.66     43.72 o 
   7   0   2       14.22       25.39     12.69 o 
   8   0   2       95.23      107.18     18.33 o 
   9   0   2      230.89      241.16     25.39 o 
  10   0   2      151.58      186.16     25.39 o 
 -12   1   2       12.51       17.48      8.88 o 
 -11   1   2        4.34        2.60      7.26 o 
 -10   1   2       29.87       30.65      6.80 o 
  -9   1   2       89.06       98.58     10.38 o 
  -8   1   2       55.85       76.24     10.99 o 
  -7   1   2      188.70      194.14      8.09 o 
  -6   1   2      402.74      392.30     11.05 o 
  -5   1   2      244.92      231.95      8.06 o 
  -4   1   2     2102.70     2220.16     25.45 o 
  -3   1   2      775.05      843.81     10.28 o 
  -2   1   2      501.89      517.45      7.33 o 
  -1   1   2     1530.26     1625.15     14.76 o 
   0   1   2    11321.26    12469.80     76.56 o 
   1   1   2    16285.96    17363.49    130.43 o 
   2   1   2      288.04      280.69      5.96 o 
   3   1   2     1226.81     1290.55     15.65 o 
   4   1   2     4156.89     4101.98     38.29 o 
   5   1   2      266.37      309.88     10.29 o 
   6   1   2      189.09      210.75     13.44 o 
   7   1   2      147.24      162.27     27.50 o 
   8   1   2       38.85       35.32     10.44 o 
   9   1   2        1.23       -4.65      8.43 o 
  10   1   2        5.51       -3.41     12.69 o 
 -12   2   2      206.94      220.92     18.83 o 
 -11   2   2      427.34      443.90     15.30 o 
 -10   2   2     1039.55     1049.89     21.31 o 
  -9   2   2      972.81      934.95     21.43 o 
  -8   2   2     1231.71     1203.36     25.17 o 
  -7   2   2      907.17      874.08     17.88 o 
  -6   2   2     2892.83     3056.12     50.20 o 
  -5   2   2     4380.02     4141.27     43.66 o 
  -4   2   2     2221.48     2236.04     30.87 o 
  -3   2   2     5488.56     5468.41     50.89 o 
  -2   2   2     7526.76     7804.01     69.75 o 
  -1   2   2     8788.50     9420.25     82.76 o 
   0   2   2     5180.29     5141.98     41.04 o 
   1   2   2     3805.66     3871.68     33.04 o 
   2   2   2      236.78      204.70      5.13 o 
   3   2   2     4268.19     4350.57     38.61 o 
   4   2   2     9524.95     9221.62     75.60 o 
   5   2   2     2184.78     2297.82     25.17 o 
   6   2   2     2418.26     2299.06     49.27 o 
   7   2   2      807.77      858.66     27.41 o 
   8   2   2      368.53      359.67     19.94 o 
   9   2   2      273.88      265.01     26.80 o 
  10   2   2       85.60       86.52     13.85 o 
 -12   3   2        5.21       -4.38      7.84 o 
 -11   3   2        6.92        6.41      8.12 o 
 -10   3   2       37.90       30.72      7.33 o 
  -9   3   2        2.67       -2.91      4.48 o 
  -8   3   2       16.30        8.59      5.29 o 
  -7   3   2      105.15      121.55      7.84 o 
  -6   3   2       31.25       30.49      7.85 o 
  -5   3   2      466.94      508.09     12.85 o 
  -4   3   2      110.86       95.98      4.75 o 
  -3   3   2      624.94      672.28      8.84 o 
  -2   3   2      301.50      313.89      7.02 o 
  -1   3   2       91.42       90.85      3.11 o 
   0   3   2      131.98      179.38      7.05 o 
   1   3   2      382.29      435.58     14.81 o 
   2   3   2     2689.52     2865.76     32.51 o 
   3   3   2      118.30      113.39      3.83 o 
   4   3   2      647.94      609.74     25.14 o 
   5   3   2       51.15       46.09     11.53 o 
   6   3   2       91.77       99.80     11.56 o 
   7   3   2      120.65      114.59      8.71 o 
   8   3   2       43.08       46.16     14.10 o 
   9   3   2       52.19       55.63     15.51 o 
  10   3   2        0.14       -0.99      8.06 o 
 -12   4   2      108.36      118.37     12.47 o 
 -11   4   2       95.18       96.33     10.84 o 
 -10   4   2      317.43      319.94     11.70 o 
  -9   4   2      236.21      225.80     10.99 o 
  -8   4   2      298.66      283.44     11.34 o 
  -7   4   2      919.95      901.77     18.61 o 
  -6   4   2     1218.04     1275.51     20.25 o 
  -5   4   2     2824.09     2724.21     36.67 o 
  -4   4   2      202.64      215.99      7.03 o 
  -3   4   2      653.81      715.95     11.92 o 
  -2   4   2     2536.50     2409.60     31.91 o 
  -1   4   2      205.60      243.39      4.48 o 
   0   4   2     1390.18     1284.73     18.61 o 
   1   4   2       29.99       41.68      5.64 o 
   2   4   2      822.70      769.62     17.43 o 
   3   4   2     3276.05     3327.80     38.72 o 
   4   4   2     1668.07     1509.20     23.76 o 
   5   4   2      685.39      704.28     16.15 o 
   6   4   2      202.57      189.53      9.92 o 
   7   4   2      301.69      295.38     18.80 o 
   8   4   2      211.50      214.70     16.43 o 
   9   4   2      155.10      141.91     16.16 o 
  10   4   2      134.78      160.90     21.64 o 
 -12   5   2       16.55       17.42      8.59 o 
 -11   5   2       17.17        7.99      7.33 o 
 -10   5   2        0.29        3.00      4.74 o 
  -9   5   2       51.34       50.77      7.12 o 
  -8   5   2       28.08       23.61      5.94 o 
  -7   5   2      282.33      285.93     15.21 o 
  -6   5   2       17.86       19.15      3.91 o 
  -5   5   2      398.30      395.96     12.20 o 
  -4   5   2      133.22      145.32      6.41 o 
  -3   5   2      455.45      484.61     12.51 o 
  -2   5   2     1861.29     2032.97     28.92 o 
  -1   5   2      339.75      380.37      8.30 o 
   0   5   2      267.58      308.25      7.84 o 
   1   5   2      139.51      143.15      6.98 o 
   2   5   2      464.21      475.36     13.43 o 
   3   5   2      272.35      246.48     10.44 o 
   4   5   2       13.49       11.59      3.91 o 
   5   5   2      141.45      138.28     10.95 o 
   6   5   2      327.77      317.85     13.42 o 
   7   5   2       92.52       93.71      8.03 o 
   8   5   2      102.65      109.72     10.29 o 
   9   5   2        0.48       -2.71      6.75 o 
  10   5   2        0.63        0.10      7.84 o 
 -12   6   2      170.51      172.22     14.10 o 
 -11   6   2      280.77      308.34     19.94 o 
 -10   6   2      450.71      473.65     16.73 o 
  -9   6   2      896.58      882.54     18.23 o 
  -8   6   2      538.86      554.27     13.54 o 
  -7   6   2      988.27      999.05     19.66 o 
  -6   6   2       10.22       19.04      5.98 o 
  -5   6   2     1895.96     2020.56     34.39 o 
  -4   6   2     2313.39     2297.22     28.07 o 
  -3   6   2     1290.88     1259.50     17.88 o 
  -2   6   2      801.25      735.11     15.43 o 
  -1   6   2     9798.24     9890.93     89.29 o 
   0   6   2     1426.43     1325.67     17.88 o 
   1   6   2      465.26      427.00      8.69 o 
   2   6   2     2685.35     2745.91     35.90 o 
   3   6   2      942.63      881.40     20.87 o 
   4   6   2     1524.10     1390.44     28.87 o 
   5   6   2     1856.73     1826.84     29.24 o 
   6   6   2      508.25      518.56     15.35 o 
   7   6   2      426.08      459.67     13.12 o 
   8   6   2      408.88      367.96     15.30 o 
   9   6   2      135.27      140.96     12.62 o 
  10   6   2       68.76       63.82     10.52 o 
 -12   7   2       11.97        9.14      8.66 o 
 -11   7   2       75.14       71.22     12.96 o 
 -10   7   2        7.70       13.51      7.78 o 
  -9   7   2        9.22       11.67      5.97 o 
  -8   7   2       68.71       60.21      7.24 o 
  -7   7   2       58.41       62.83      8.97 o 
  -6   7   2      610.90      670.45     19.87 o 
  -5   7   2        0.80        1.77      3.05 o 
  -4   7   2      518.71      549.49     16.83 o 
  -3   7   2      225.45      240.89      8.06 o 
  -2   7   2      825.88      902.80     17.95 o 
  -1   7   2      250.40      267.86      8.00 o 
   0   7   2      369.40      384.41      9.78 o 
   1   7   2      258.35      244.78      7.50 o 
   2   7   2       99.22      129.84      5.29 o 
   3   7   2        1.35        6.62      3.74 o 
   4   7   2        8.53        0.95      6.09 o 
   5   7   2        1.88       -1.24      4.30 o 
   6   7   2        0.50        3.07      5.71 o 
   7   7   2      356.69      347.31     18.86 o 
   8   7   2       21.47       22.77      6.94 o 
   9   7   2        8.83        2.12      8.97 o 
  10   7   2        0.93      -11.28     11.28 o 
 -12   8   2      425.87      442.53     23.93 o 
 -11   8   2      617.95      657.39     26.92 o 
 -10   8   2     1007.03     1006.49     25.21 o 
  -9   8   2      904.63      912.52     22.25 o 
  -8   8   2     1473.04     1474.80     42.30 o 
  -7   8   2     1285.39     1284.84     24.40 o 
  -6   8   2     1554.00     1577.34     33.14 o 
  -5   8   2     1221.31     1136.18     39.77 o 
  -4   8   2     4177.98     4013.80     43.83 o 
  -3   8   2     9709.82     9621.59     90.33 o 
  -2   8   2     6099.32     5929.25     71.30 o 
  -1   8   2    15145.82    15118.71    148.14 o 
   0   8   2    13384.52    13450.37    121.31 o 
   1   8   2     5232.51     5323.13     59.85 o 
   2   8   2     4057.82     4011.85     35.67 o 
   3   8   2     4159.43     4230.04     37.91 o 
   4   8   2     2168.37     2009.27     32.86 o 
   5   8   2     1699.51     1641.77     26.53 o 
   6   8   2     1666.18     1679.60     28.12 o 
   7   8   2     1264.81     1289.17     25.55 o 
   8   8   2      584.42      622.52     19.42 o 
   9   8   2      299.85      317.31     31.03 o 
  10   8   2       79.52       88.85     21.15 o 
 -11   9   2       14.73       15.71      8.06 o 
 -10   9   2       31.79       27.95      8.06 o 
  -9   9   2      226.13      232.12     12.98 o 
  -8   9   2        4.21        8.28      5.94 o 
  -7   9   2       60.72       68.22      7.57 o 
  -6   9   2       15.85       23.97      5.70 o 
  -5   9   2       37.20       28.72      4.33 o 
  -4   9   2      235.94      233.74      8.50 o 
  -3   9   2     1662.14     1793.70     24.64 o 
  -2   9   2     1169.87     1303.94     23.93 o 
  -1   9   2      787.29      914.21     15.43 o 
   0   9   2     2177.48     2187.94     23.96 o 
   1   9   2     2201.08     2415.78     36.64 o 
   2   9   2      613.07      627.43     15.47 o 
   3   9   2      333.94      331.12      8.15 o 
   4   9   2      119.54      127.31      7.66 o 
   5   9   2      264.15      263.16     12.43 o 
   6   9   2        4.36        3.53      5.15 o 
   7   9   2        5.67        4.68      6.12 o 
   8   9   2        0.00       -2.82      6.77 o 
   9   9   2        0.24        2.82     12.69 o 
  10   9   2       14.63        5.64     15.51 o 
 -11  10   2      151.50      149.76     12.37 o 
 -10  10   2      251.71      290.61     15.14 o 
  -9  10   2      899.40      878.58     22.77 o 
  -8  10   2     1900.50     1852.58     39.10 o 
  -7  10   2     2950.34     2886.36     41.15 o 
  -6  10   2     3709.70     3649.73     47.02 o 
  -5  10   2     2875.74     2818.69     31.35 o 
  -4  10   2     3057.71     2968.78     36.20 o 
  -3  10   2       50.49       37.59      4.75 o 
  -2  10   2     2884.72     2697.69     39.38 o 
  -1  10   2     1600.56     1597.44     19.71 o 
   0  10   2    11128.79    11206.21     90.42 o 
   1  10   2     5288.69     5177.91     45.19 o 
   2  10   2     5361.01     5074.24     44.47 o 
   3  10   2     5826.96     5768.30     50.28 o 
   4  10   2     2992.70     2913.32     37.97 o 
   5  10   2     2918.37     2826.19     37.95 o 
   6  10   2      173.19      175.87     15.19 o 
   7  10   2      158.10      142.69     14.81 o 
   8  10   2      238.19      266.00     17.26 o 
   9  10   2      216.30      236.93     26.80 o 
 -11  11   2       29.99       46.49      9.70 o 
 -10  11   2       33.03       37.51      8.59 o 
  -9  11   2        0.11        6.26      9.79 o 
  -8  11   2        2.26        6.38      5.94 o 
  -7  11   2      142.54      133.73      9.70 o 
  -6  11   2       68.32       77.11      7.53 o 
  -5  11   2      220.67      206.32      7.87 o 
  -4  11   2      221.56      210.19      8.88 o 
  -3  11   2      350.79      425.17     12.20 o 
  -2  11   2      168.15      185.68      8.14 o 
  -1  11   2      476.70      509.75     10.58 o 
   0  11   2      304.68      300.43      8.42 o 
   1  11   2      434.80      424.35      8.55 o 
   2  11   2      408.06      414.14     11.74 o 
   3  11   2      368.91      373.48     10.92 o 
   4  11   2      243.79      239.28      9.92 o 
   5  11   2      498.01      472.95     19.43 o 
   6  11   2       29.16       28.45      8.43 o 
   7  11   2       28.63       22.56      9.87 o 
   8  11   2        2.86       12.78      8.09 o 
   9  11   2        0.05       -4.23     12.69 o 
 -11  12   2      117.86      139.12     12.74 o 
 -10  12   2      176.13      206.97     18.03 o 
  -9  12   2      325.87      323.52     14.87 o 
  -8  12   2       48.50       32.28      6.94 o 
  -7  12   2       44.47       32.99      6.51 o 
  -6  12   2      287.63      291.39     12.41 o 
  -5  12   2      310.23      309.00      9.57 o 
  -4  12   2     1010.70      948.72     16.38 o 
  -3  12   2     1361.23     1252.63     21.29 o 
  -2  12   2     1399.13     1324.02     39.49 o 
  -1  12   2     4773.78     4943.88     46.52 o 
   0  12   2     1271.49     1206.54     17.76 o 
   1  12   2       58.40       56.10      5.72 o 
   2  12   2        4.13       -0.97      2.02 o 
   3  12   2        0.83        0.64      3.23 o 
   4  12   2      315.14      318.71     15.96 o 
   5  12   2      627.69      577.85     31.73 o 
   6  12   2      429.33      406.27     19.43 o 
   7  12   2      312.74      319.77     18.43 o 
   8  12   2      219.62      221.39     17.26 o 
   9  12   2      128.00      127.61     16.22 o 
 -11  13   2       15.59       20.23     11.18 o 
 -10  13   2       67.43       70.41      9.70 o 
  -9  13   2       53.14       63.17      9.20 o 
  -8  13   2        0.06       -4.46      5.58 o 
  -7  13   2       48.12       48.80      7.24 o 
  -6  13   2        7.86        5.51      5.29 o 
  -5  13   2      114.06       99.07      7.33 o 
  -4  13   2       31.54       15.51      4.02 o 
  -3  13   2       22.36       20.40      4.14 o 
  -2  13   2      433.34      417.41     12.16 o 
  -1  13   2      116.03      108.43      5.64 o 
   0  13   2      366.48      367.63      9.83 o 
   1  13   2      240.02      279.45     32.29 o 
   2  13   2        3.73        6.92      3.33 o 
   3  13   2       56.94       57.52      9.17 o 
   4  13   2      233.86      211.58     13.96 o 
   5  13   2      100.74       91.41     10.97 o 
   6  13   2        6.51       10.81      7.43 o 
   7  13   2       34.34       32.12      8.81 o 
   8  13   2       25.73       11.03      8.43 o 
   9  13   2       13.67       13.10     10.15 o 
 -10  14   2       77.60       71.56     12.96 o 
  -9  14   2       93.17      109.13     10.72 o 
  -8  14   2      201.75      204.30     12.63 o 
  -7  14   2      148.63      186.77     11.59 o 
  -6  14   2     1844.79     1846.84     32.07 o 
  -5  14   2      419.70      442.72     11.95 o 
  -4  14   2        1.96       -0.46      3.21 o 
  -3  14   2        1.21        1.21      3.42 o 
  -2  14   2      341.40      336.16     11.34 o 
  -1  14   2      434.25      457.13     11.25 o 
   0  14   2      368.26      376.65     12.16 o 
   1  14   2     1220.85     1211.85     22.12 o 
   2  14   2      467.89      444.16     13.32 o 
   3  14   2     1080.05     1054.64     28.41 o 
   4  14   2      634.76      645.02     22.94 o 
   5  14   2        8.94        3.53      6.98 o 
   6  14   2       77.58       98.05     18.33 o 
   7  14   2       26.15       32.65      9.82 o 
   8  14   2       46.30       44.66     10.83 o 
 -10  15   2        0.96       -1.41      8.97 o 
  -9  15   2       21.41       13.54      9.82 o 
  -8  15   2        3.05        6.60      7.02 o 
  -7  15   2        0.14        2.70      5.94 o 
  -6  15   2      133.68      135.71      9.90 o 
  -5  15   2      128.13      128.15      7.41 o 
  -4  15   2        7.98       15.03      4.38 o 
  -3  15   2      540.15      565.63     13.26 o 
  -2  15   2      117.74      114.14     10.99 o 
  -1  15   2      292.64      303.79     10.38 o 
   0  15   2      406.25      375.18     15.61 o 
   1  15   2      305.80      284.84     11.21 o 
   2  15   2       63.70       75.50      7.02 o 
   3  15   2       41.86       55.75      9.87 o 
   4  15   2       85.85       69.19     14.10 o 
   5  15   2        0.32       -6.35      6.35 o 
   6  15   2        0.34       -7.76      7.76 o 
   7  15   2        2.00       -4.05      7.79 o 
   8  15   2       19.11       18.47      9.82 o 
 -10  16   2      194.56      212.88     18.87 o 
  -9  16   2      306.51      344.58     21.42 o 
  -8  16   2      321.06      344.68     30.32 o 
  -7  16   2      144.35      165.87     11.40 o 
  -6  16   2      617.91      598.89     18.46 o 
  -5  16   2     1450.08     1402.28     27.59 o 
  -4  16   2     1433.63     1342.06     28.29 o 
  -3  16   2      187.63      201.12     10.58 o 
  -2  16   2      936.20      963.18     17.57 o 
  -1  16   2      726.33      731.00     15.30 o 
   0  16   2     2847.65     2756.42     38.50 o 
   1  16   2     2598.41     2504.16     36.40 o 
   2  16   2     1077.64     1088.71     21.97 o 
   3  16   2      731.02      741.52     24.93 o 
   4  16   2      466.98      503.81     29.62 o 
   5  16   2      558.06      590.78     31.73 o 
   6  16   2      126.79      151.96     23.97 o 
   7  16   2      178.96      208.72     17.43 o 
   8  16   2      244.58      273.81     20.42 o 
  -9  17   2       52.30       56.05     12.96 o 
  -8  17   2        5.09       -1.49      8.46 o 
  -7  17   2       73.17       73.66     12.44 o 
  -6  17   2      168.32      165.51     20.45 o 
  -5  17   2      175.75      163.21     10.77 o 
  -4  17   2       31.53       24.01      5.61 o 
  -3  17   2       34.17       27.34      5.38 o 
  -2  17   2        4.76       -2.38      4.47 o 
  -1  17   2      131.51      141.93      8.81 o 
   0  17   2       92.90       83.11      8.06 o 
   1  17   2      334.82      315.46     13.07 o 
   2  17   2      265.78      254.24     11.61 o 
   3  17   2       92.58       72.62     10.97 o 
   4  17   2        0.91       -6.98      6.98 o 
   5  17   2       41.46       45.07     11.44 o 
   6  17   2       42.04       41.45     11.44 o 
   7  17   2       43.77       51.29     12.44 o 
  -9  18   2      279.73      287.85     21.42 o 
  -8  18   2      249.37      279.26     20.42 o 
  -7  18   2      412.94      400.32     22.42 o 
  -6  18   2      285.83      287.58     19.43 o 
  -5  18   2      880.74      846.81     29.41 o 
  -4  18   2     1347.02     1310.10     22.85 o 
  -3  18   2     1986.43     1960.35     28.52 o 
  -2  18   2     1722.05     1684.64     28.13 o 
  -1  18   2     2023.80     2083.26     29.31 o 
   0  18   2     2636.86     2485.02     38.22 o 
   1  18   2     1219.17     1184.01     26.78 o 
   2  18   2     1058.74     1056.82     60.64 o 
   3  18   2      460.80      433.40     20.42 o 
   4  18   2      358.91      352.63     20.42 o 
   5  18   2      360.19      402.28     57.82 o 
   6  18   2      295.95      286.15     19.43 o 
   7  18   2      322.55      369.43     23.42 o 
  -8  19   2        0.05        0.45      9.43 o 
  -7  19   2        0.09        2.82     13.40 o 
  -6  19   2       57.78       48.37     11.44 o 
  -5  19   2       24.48       13.40      8.97 o 
  -4  19   2       96.36       88.73      9.50 o 
  -3  19   2       64.93       67.71      6.13 o 
  -2  19   2       38.13       44.00      5.67 o 
  -1  19   2       47.60       28.09      7.02 o 
   0  19   2       67.57       77.59      8.39 o 
   1  19   2        0.53        0.71     10.14 o 
   2  19   2       79.42       77.44     21.86 o 
   3  19   2       10.82       23.27      8.97 o 
   4  19   2       26.26       21.15      8.97 o 
   5  19   2        0.50        1.10     15.51 o 
   6  19   2       25.38       38.33     28.21 o 
   7  19   2       44.25       41.60     11.97 o 
  -8  20   2      193.84      174.21     18.43 o 
  -7  20   2      259.06      277.38     20.42 o 
  -6  20   2      313.63      333.41     21.42 o 
  -5  20   2      364.67      374.44     38.78 o 
  -4  20   2      118.47      122.81     14.43 o 
  -3  20   2      335.88      330.96     12.55 o 
  -2  20   2      295.59      279.76     10.31 o 
  -1  20   2      414.26      405.93     15.18 o 
   0  20   2      343.02      353.66     14.87 o 
   1  20   2      432.72      453.85     16.15 o 
   2  20   2      338.00      336.94     19.43 o 
   3  20   2      368.74      373.37     38.78 o 
   4  20   2      193.73      207.59     17.43 o 
   5  20   2       56.86       58.54     11.97 o 
   6  20   2       81.97      105.79     14.96 o 
  -7  21   2        1.55        1.99      8.43 o 
  -6  21   2       19.40       35.01     11.44 o 
  -5  21   2       36.25       38.54     14.81 o 
  -4  21   2       25.67       23.75      9.43 o 
  -3  21   2       20.17       15.72      6.10 o 
  -2  21   2       59.37       49.16      7.15 o 
  -1  21   2       31.53       37.70      7.57 o 
   0  21   2      110.82      108.40      9.70 o 
   1  21   2      122.71      126.13     10.38 o 
   2  21   2      113.25      129.51     13.96 o 
   3  21   2        1.81       -4.51      7.43 o 
   4  21   2       54.98       54.48     11.44 o 
   5  21   2       39.66       33.85     10.97 o 
  -6  22   2        1.93        7.33     11.28 o 
  -5  22   2       65.47       41.20     11.44 o 
  -4  22   2      175.68      141.82     15.86 o 
  -3  22   2      119.63      121.28      9.47 o 
  -2  22   2      383.44      378.39     14.15 o 
  -1  22   2      158.06      150.06      9.97 o 
   0  22   2       60.67       68.47      8.66 o 
   1  22   2       25.56       11.28      9.87 o 
   2  22   2        0.21       10.93     14.10 o 
   3  22   2        8.66       14.10      8.97 o 
   4  22   2        0.80        8.46      8.97 o 
   5  22   2       36.34       57.29     13.43 o 
  -6  23   2        6.43       -1.63      9.43 o 
  -5  23   2       21.79       21.80     10.83 o 
  -4  23   2       18.75       26.09     10.97 o 
  -3  23   2       70.26       76.53      9.95 o 
  -2  23   2        0.01        2.17      5.72 o 
  -1  23   2      113.70      126.35      9.97 o 
   0  23   2      107.15      115.57     19.26 o 
   1  23   2       70.26       86.40     12.96 o 
   2  23   2        0.02       -5.92      7.43 o 
   3  23   2       52.07       64.91     12.44 o 
   4  23   2      122.63      153.01     17.43 o 
  -5  24   2      110.70      130.43     16.95 o 
  -4  24   2       79.41       92.96     23.97 o 
  -3  24   2       30.90       15.51      9.97 o 
  -2  24   2        1.34        3.37      6.64 o 
  -1  24   2       27.66       17.99      6.73 o 
   0  24   2      120.12      100.83     10.52 o 
   1  24   2      113.58      114.94     14.96 o 
   2  24   2      263.00      231.30     18.95 o 
   3  24   2      250.70      262.31     20.42 o 
  -3  25   2       30.42       33.14     13.40 o 
  -2  25   2        1.39        4.51      7.09 o 
  -1  25   2       35.44       38.62     12.82 o 
   0  25   2       41.25       37.00     10.05 o 
   1  25   2       47.48       51.92     12.96 o 
 -12   1   3      385.26      421.96     22.94 o 
 -11   1   3      582.90      556.38     22.87 o 
 -10   1   3      421.44      444.11     14.05 o 
  -9   1   3     1113.26     1087.81     25.99 o 
  -8   1   3     2580.94     2523.48     30.59 o 
  -7   1   3     7475.00     7411.37     65.01 o 
  -6   1   3    13720.32    13649.99    124.56 o 
  -5   1   3     8364.52     8382.62     68.02 o 
  -4   1   3    12138.53    12324.34     94.83 o 
  -3   1   3     7656.86     7683.30     69.73 o 
  -2   1   3     4162.71     4198.24     40.96 o 
  -1   1   3     2700.12     2812.61     25.00 o 
   0   1   3     3440.32     3513.55     25.12 o 
   1   1   3     7281.18     7286.25     59.34 o 
   2   1   3     5553.48     5510.51     54.09 o 
   3   1   3     6859.94     6871.42     58.62 o 
   4   1   3      958.33      920.95     16.90 o 
   5   1   3     1993.89     1886.69     22.98 o 
   6   1   3     4857.38     4643.18    142.44 o 
   7   1   3     1401.10     1331.77     36.39 o 
   8   1   3      774.58      697.07     43.01 o 
   9   1   3       41.31       39.55     11.44 o 
  10   1   3       27.08       41.89     13.43 o 
 -12   2   3        9.22       -3.53      8.97 o 
 -11   2   3       19.92       25.18      7.84 o 
 -10   2   3       41.01       33.76      6.44 o 
  -9   2   3      181.95      182.74     11.40 o 
  -8   2   3        0.28       -3.63      3.63 o 
  -7   2   3      194.72      197.41     10.37 o 
  -6   2   3      319.68      334.89      8.85 o 
  -5   2   3      652.98      706.77     11.20 o 
  -4   2   3      417.59      389.37      7.81 o 
  -3   2   3     3098.89     3313.44     34.73 o 
  -2   2   3      656.51      692.55     13.32 o 
  -1   2   3       40.14       45.10      4.47 o 
   0   2   3     1639.62     1715.29     17.73 o 
   1   2   3      777.10      783.30     11.17 o 
   2   2   3     4229.28     4498.79     40.13 o 
   3   2   3      717.29      774.42     12.32 o 
   4   2   3        2.46       -2.37      3.05 o 
   5   2   3       81.38       87.38      7.02 o 
   6   2   3     1766.64     1623.25     61.17 o 
   7   2   3       99.13      100.76     13.43 o 
   8   2   3        0.33        8.46      8.97 o 
   9   2   3        3.67       18.27     10.44 o 
  10   2   3        1.18        1.41      9.97 o 
 -12   3   3      277.91      290.26     16.24 o 
 -11   3   3      177.56      202.64     12.74 o 
 -10   3   3      703.68      688.85     16.51 o 
  -9   3   3      534.14      544.92     18.28 o 
  -8   3   3     1390.98     1376.84     27.83 o 
  -7   3   3      711.00      726.81     15.30 o 
  -6   3   3       71.27       82.13      4.86 o 
  -5   3   3     1579.01     1606.74     18.64 o 
  -4   3   3      668.43      699.63     12.62 o 
  -3   3   3    16187.17    16333.83    142.48 o 
  -2   3   3      763.20      745.86     10.02 o 
  -1   3   3     2675.35     2726.95     24.39 o 
   0   3   3     1913.96     1872.09     22.52 o 
   1   3   3     3427.17     3465.23     46.36 o 
   2   3   3      163.57      140.91     12.33 o 
   3   3   3        5.40        7.81      5.07 o 
   4   3   3      259.61      267.48      8.75 o 
   5   3   3     1242.89     1153.80     22.42 o 
   6   3   3      710.44      679.05     23.10 o 
   7   3   3      930.85      931.04     54.30 o 
   8   3   3      215.25      244.51     18.43 o 
   9   3   3      171.09      196.76     17.95 o 
  10   3   3      135.79      116.96     19.04 o 
 -12   4   3       62.12       64.27     10.23 o 
 -11   4   3       27.47       21.64      8.06 o 
 -10   4   3        4.07        1.26      8.01 o 
  -9   4   3      490.07      470.17     13.31 o 
  -8   4   3      121.33      111.47      6.98 o 
  -7   4   3       39.99       39.73      4.86 o 
  -6   4   3      384.79      424.54      9.45 o 
  -5   4   3       17.01       14.67      2.80 o 
  -4   4   3      389.92      356.65     13.00 o 
  -3   4   3       20.06       32.10      3.47 o 
  -2   4   3        0.07        1.99      1.93 o 
  -1   4   3      859.58      844.61     14.92 o 
   0   4   3      392.65      430.98     11.44 o 
   1   4   3       62.90       77.64      7.76 o 
   2   4   3      406.64      413.42     11.11 o 
   3   4   3       57.71       65.82      9.53 o 
   4   4   3      233.22      226.37     11.13 o 
   5   4   3        0.01        2.03      4.80 o 
   6   4   3       52.88       69.75      8.79 o 
   7   4   3       10.96        3.53      7.98 o 
   8   4   3        2.45       -8.46      8.46 o 
   9   4   3       12.31       14.04     10.44 o 
  10   4   3        0.49       -1.11      7.84 o 
 -12   5   3       39.86       54.04     20.05 o 
 -11   5   3       83.53       71.26     11.79 o 
 -10   5   3       58.96       57.42      8.88 o 
  -9   5   3       91.11      101.07      7.45 o 
  -8   5   3      971.95      939.87     35.38 o 
  -7   5   3     1562.62     1557.79     24.23 o 
  -6   5   3     1690.74     1604.57     23.02 o 
  -5   5   3     1605.93     1520.42     27.87 o 
  -4   5   3      353.75      302.20      8.66 o 
  -3   5   3     1763.22     1703.08     19.48 o 
  -2   5   3      105.34       95.71      3.55 o 
  -1   5   3      103.31      137.67      4.05 o 
   0   5   3       13.29        8.46      2.90 o 
   1   5   3      399.51      358.23     11.97 o 
   2   5   3     1591.37     1553.56     28.41 o 
   3   5   3      766.90      729.76     19.27 o 
   4   5   3      665.23      623.60     15.68 o 
   5   5   3      789.63      757.59     18.25 o 
   6   5   3      632.80      638.62     18.25 o 
   7   5   3      102.53      100.73      9.03 o 
   8   5   3      121.03      115.71     13.96 o 
   9   5   3      126.80      117.03     11.92 o 
  10   5   3       71.15       89.59     15.43 o 
 -12   6   3       13.94       20.15     11.40 o 
 -11   6   3       30.09       46.08      7.52 o 
 -10   6   3       26.41       21.86      6.29 o 
  -9   6   3        1.53        9.50      7.43 o 
  -8   6   3      152.38      154.39      9.12 o 
  -7   6   3      340.38      330.83     14.96 o 
  -6   6   3      208.61      241.36     11.97 o 
  -5   6   3     1015.84     1075.45     19.80 o 
  -4   6   3     1442.83     1583.60     22.21 o 
  -3   6   3     2408.41     2633.43     24.76 o 
  -2   6   3       82.39      100.90      3.94 o 
  -1   6   3      530.91      555.82      8.39 o 
   0   6   3        0.24       -1.41      2.44 o 
   1   6   3      459.44      445.81     13.96 o 
   2   6   3      868.90      880.44     47.24 o 
   3   6   3      475.00      477.32     16.22 o 
   4   6   3       21.80       25.79      6.42 o 
   5   6   3        3.89        0.41      4.75 o 
   6   6   3      174.82      147.15     11.85 o 
   7   6   3        7.42        8.66      6.16 o 
   8   6   3       34.53       27.02      8.39 o 
   9   6   3       22.29       16.79     10.44 o 
 -12   7   3      180.79      241.27     15.43 o 
 -11   7   3      722.24      736.48     22.21 o 
 -10   7   3     1294.07     1273.70     61.21 o 
  -9   7   3     1830.23     1790.84     39.38 o 
  -8   7   3     2040.06     1963.01     45.13 o 
  -7   7   3     1074.95     1057.37     26.41 o 
  -6   7   3     1964.23     2109.62     37.39 o 
  -5   7   3      823.82      770.57     15.09 o 
  -4   7   3      305.96      248.67      8.39 o 
  -3   7   3     1598.53     1533.24     19.71 o 
  -2   7   3     8844.74     8514.14     67.59 o 
  -1   7   3     6312.07     6311.55     61.85 o 
   0   7   3     9401.16     9478.18     89.02 o 
   1   7   3     6645.27     6620.02     64.45 o 
   2   7   3     3163.06     3109.49     55.00 o 
   3   7   3      336.53      312.19     13.96 o 
   4   7   3     1081.80     1068.02     41.60 o 
   5   7   3      494.76      522.05     28.21 o 
   6   7   3      866.36      861.54     20.32 o 
   7   7   3      587.81      616.40     17.96 o 
   8   7   3      384.94      377.96     31.03 o 
   9   7   3      273.47      325.78     31.03 o 
 -12   8   3       50.91       56.62     10.77 o 
 -11   8   3       54.09       59.14      8.27 o 
 -10   8   3       45.61       42.04      8.06 o 
  -9   8   3      256.44      244.74     15.96 o 
  -8   8   3      850.93      826.96     28.91 o 
  -7   8   3      190.96      173.25     11.97 o 
  -6   8   3       60.40       54.72      6.71 o 
  -5   8   3       27.59       25.47      4.63 o 
  -4   8   3       27.67       18.41      3.91 o 
  -3   8   3      154.63      106.80      7.43 o 
  -2   8   3       63.28       89.38      5.11 o 
  -1   8   3      860.51      883.21     15.54 o 
   0   8   3      643.64      683.43     19.48 o 
   1   8   3       84.85       67.81      6.98 o 
   2   8   3       14.92       12.43      4.05 o 
   3   8   3      531.39      525.99     12.31 o 
   4   8   3       36.65       37.14      5.73 o 
   5   8   3      146.48      144.49      9.07 o 
   6   8   3       79.34       70.64      7.57 o 
   7   8   3       51.15       39.19      9.12 o 
   8   8   3        0.61        4.23     12.69 o 
   9   8   3        1.65       -4.23     14.10 o 
 -12   9   3      235.14      242.91     16.24 o 
 -11   9   3      475.33      464.82     30.45 o 
 -10   9   3     1192.80     1206.22     52.42 o 
  -9   9   3     1299.23     1273.61     27.38 o 
  -8   9   3     2088.13     2061.63     41.85 o 
  -7   9   3     3111.94     3049.99     96.60 o 
  -6   9   3     3960.92     3856.44     45.40 o 
  -5   9   3     8117.74     8156.08     81.59 o 
  -4   9   3     5270.94     5163.68     55.56 o 
  -3   9   3     3875.05     3706.31     76.16 o 
  -2   9   3     3936.53     3651.84     40.10 o 
  -1   9   3     2223.38     2051.76     26.54 o 
   0   9   3     1892.77     1825.12     25.72 o 
   1   9   3     5704.37     5662.68     73.77 o 
   2   9   3     6634.61     6568.35     94.65 o 
   3   9   3     3720.19     3574.82     41.51 o 
   4   9   3     3299.18     3104.40     48.62 o 
   5   9   3     2225.77     2202.11     32.78 o 
   6   9   3      625.48      646.02     27.50 o 
   7   9   3      828.76      800.86     28.21 o 
   8   9   3      115.55      110.00     19.74 o 
   9   9   3      110.66      131.16     23.97 o 
 -12  10   3       24.97       21.15      9.77 o 
 -11  10   3       14.00        9.68      7.93 o 
 -10  10   3        3.94        9.71      6.75 o 
  -9  10   3        0.89       -4.68      7.87 o 
  -8  10   3       59.12       56.31      7.84 o 
  -7  10   3      153.70      149.70     11.97 o 
  -6  10   3        4.13        3.61      4.56 o 
  -5  10   3      914.36      969.11     18.78 o 
  -4  10   3      288.06      266.37     10.16 o 
  -3  10   3       15.02        8.16      3.47 o 
  -2  10   3      165.16      163.87      9.91 o 
  -1  10   3      698.36      774.79     15.09 o 
   0  10   3      524.34      589.97     13.79 o 
   1  10   3      835.25      900.80     28.21 o 
   2  10   3      163.53      192.42      8.35 o 
   3  10   3        6.27       12.97      4.39 o 
   4  10   3        9.46       23.97      7.98 o 
   5  10   3      144.79      176.54     13.43 o 
   6  10   3        4.42       -4.77      6.42 o 
   7  10   3       16.72        8.21      8.43 o 
   8  10   3       13.90       15.51      9.87 o 
   9  10   3        1.18       25.39     15.51 o 
 -11  11   3      389.25      414.32     18.10 o 
 -10  11   3      273.53      275.87     14.33 o 
  -9  11   3      273.81      265.17     20.28 o 
  -8  11   3      479.08      490.20     31.77 o 
  -7  11   3     1695.78     1702.91     30.30 o 
  -6  11   3     1176.82     1185.85     21.71 o 
  -5  11   3     1538.08     1511.13     24.80 o 
  -4  11   3     2642.73     2758.16     35.98 o 
  -3  11   3     1664.40     1685.29     26.92 o 
  -2  11   3     1893.86     1847.71     25.72 o 
  -1  11   3     1035.78      946.30     17.32 o 
   0  11   3     1201.29     1184.05     20.55 o 
   1  11   3     1724.95     1672.36     24.68 o 
   2  11   3     2662.57     2624.01     33.83 o 
   3  11   3     1344.83     1298.53     30.40 o 
   4  11   3      273.42      244.44     14.43 o 
   5  11   3      489.37      516.90     21.42 o 
   6  11   3      550.93      504.05     21.87 o 
   7  11   3      332.02      312.35     19.04 o 
   8  11   3      173.06      167.33     15.24 o 
   9  11   3       83.34      100.13     22.56 o 
 -11  12   3       17.51       21.19      7.66 o 
 -10  12   3        9.19        7.81      7.82 o 
  -9  12   3       37.63       29.15      7.33 o 
  -8  12   3        5.63        3.29      5.70 o 
  -7  12   3      100.11      113.82      9.20 o 
  -6  12   3        0.04       -3.55      3.55 o 
  -5  12   3       41.09       55.64      8.49 o 
  -4  12   3       82.62       72.54      6.94 o 
  -3  12   3      308.35      315.02      9.95 o 
  -2  12   3       11.77       13.13      3.74 o 
  -1  12   3       56.43       60.06      6.12 o 
   0  12   3      120.69      117.57      6.11 o 
   1  12   3       94.98      101.50      6.66 o 
   2  12   3       20.65       23.32      4.24 o 
   3  12   3        0.16        4.74      5.42 o 
   4  12   3        4.77       -5.29     10.58 o 
   5  12   3        3.73       -2.39      6.42 o 
   6  12   3       60.22       39.09     15.51 o 
   7  12   3       22.27       33.53     11.99 o 
   8  12   3        0.76        2.65      8.09 o 
 -11  13   3      125.28      129.14     19.14 o 
 -10  13   3       20.48       11.74      8.09 o 
  -9  13   3      161.80      161.54     13.11 o 
  -8  13   3       93.81       94.94      9.70 o 
  -7  13   3      190.56      232.44     20.88 o 
  -6  13   3      115.57      123.06      7.41 o 
  -5  13   3        3.34       -1.23      3.55 o 
  -4  13   3     1062.89     1070.60     18.52 o 
  -3  13   3      370.37      378.10      9.97 o 
  -2  13   3      510.29      494.93     12.98 o 
  -1  13   3        2.81        8.96      3.30 o 
   0  13   3      432.95      446.49     11.06 o 
   1  13   3      961.05      962.68     19.05 o 
   2  13   3      325.19      335.42     11.12 o 
   3  13   3       59.82       63.34     12.69 o 
   4  13   3       80.70       57.19      9.97 o 
   5  13   3       35.65       33.35     11.99 o 
   6  13   3      172.37      147.77     16.22 o 
   7  13   3       97.11       96.05     12.85 o 
   8  13   3       86.37       96.23     13.85 o 
 -11  14   3       17.83       11.28      9.97 o 
 -10  14   3        1.81        4.70      7.33 o 
  -9  14   3      114.37      110.60     10.52 o 
  -8  14   3      271.02      250.77     21.00 o 
  -7  14   3        8.84        0.43      8.54 o 
  -6  14   3       15.06        8.06      4.54 o 
  -5  14   3      125.53      117.41      8.96 o 
  -4  14   3       16.83        9.51      4.38 o 
  -3  14   3      196.63      200.98     10.18 o 
  -2  14   3       42.79       49.42      4.86 o 
  -1  14   3       96.77      105.32      6.35 o 
   0  14   3       10.71       13.27      4.30 o 
   1  14   3       70.67       71.90      8.65 o 
   2  14   3       12.59        9.87      4.10 o 
   3  14   3        0.03        7.81      8.46 o 
   4  14   3        8.37        1.41      6.98 o 
   5  14   3       10.15        3.29     14.10 o 
   6  14   3       43.79       30.95      9.43 o 
   7  14   3       13.44       12.22      8.81 o 
   8  14   3        1.40       -2.57      8.43 o 
 -10  15   3       67.97       65.78     13.43 o 
  -9  15   3      215.50      218.57     13.79 o 
  -8  15   3      350.65      324.83     15.68 o 
  -7  15   3      908.33      959.24     23.76 o 
  -6  15   3      554.97      580.31     20.44 o 
  -5  15   3      359.47      386.33     12.41 o 
  -4  15   3     2187.81     2118.02     28.95 o 
  -3  15   3      614.79      604.38     13.51 o 
  -2  15   3      341.11      322.57     10.00 o 
  -1  15   3       16.97       13.83      4.02 o 
   0  15   3      189.52      192.35      9.70 o 
   1  15   3      340.10      347.35     12.24 o 
   2  15   3     1156.67     1089.19     29.87 o 
   3  15   3     1719.19     1718.06     42.31 o 
   4  15   3      764.29      771.63     26.92 o 
   5  15   3      640.39      633.26     37.37 o 
   6  15   3      141.78      169.17     15.43 o 
   7  15   3       55.36       71.39     12.96 o 
   8  15   3       12.90       22.82     14.10 o 
 -10  16   3        0.18        6.68      9.43 o 
  -9  16   3        0.09        0.75      8.43 o 
  -8  16   3      122.66      104.29     10.77 o 
  -7  16   3      258.78      264.14     13.90 o 
  -6  16   3        0.70       -1.06      5.58 o 
  -5  16   3       85.71       55.99      7.21 o 
  -4  16   3     1367.70     1304.01     22.20 o 
  -3  16   3      351.86      311.36      9.69 o 
  -2  16   3        4.42        5.29      4.23 o 
  -1  16   3       16.98       25.77      4.73 o 
   0  16   3       12.34        3.70      7.10 o 
   1  16   3       78.86       81.65      7.66 o 
   2  16   3      370.75      355.17     27.50 o 
   3  16   3      408.15      379.03     21.86 o 
   4  16   3      129.26      141.82     13.96 o 
   5  16   3        1.05        4.23      7.98 o 
   6  16   3       19.44       16.11      9.43 o 
   7  16   3       10.80       11.28      9.97 o 
  -9  17   3      623.11      651.32     28.92 o 
  -8  17   3      603.53      666.02     52.18 o 
  -7  17   3      620.71      634.28     20.48 o 
  -6  17   3      402.26      401.06     16.15 o 
  -5  17   3      233.59      267.74     11.23 o 
  -4  17   3      419.64      405.25     12.90 o 
  -3  17   3     2092.14     2037.38     25.86 o 
  -2  17   3     2400.56     2294.54     30.46 o 
  -1  17   3     3111.98     3055.32     45.17 o 
   0  17   3     1761.39     1759.88     30.26 o 
   1  17   3      972.47      992.95     21.71 o 
   2  17   3     1344.54     1350.08     35.39 o 
   3  17   3      952.56      887.48     38.08 o 
   4  17   3      341.18      339.85     26.09 o 
   5  17   3      274.65      291.82     29.62 o 
   6  17   3      222.79      249.11     19.74 o 
   7  17   3      155.08      182.13     17.87 o 
  -9  18   3       13.53       31.73     11.97 o 
  -8  18   3       40.01       57.97     12.96 o 
  -7  18   3        0.02      -12.69     12.69 o 
  -6  18   3        1.18        0.73      6.12 o 
  -5  18   3       27.52       35.75      6.56 o 
  -4  18   3       22.53       10.75      5.90 o 
  -3  18   3      215.56      191.98      9.18 o 
  -2  18   3      241.02      251.33     10.21 o 
  -1  18   3       92.36       93.50      7.38 o 
   0  18   3        7.44        8.32      5.80 o 
   1  18   3      125.00      118.27     13.25 o 
   2  18   3       77.84       69.49     10.83 o 
   3  18   3        0.30        6.35      7.98 o 
   4  18   3       62.08       79.54     17.63 o 
   5  18   3      126.97      124.17     26.09 o 
   6  18   3        4.46        5.27      9.43 o 
  -9  19   3      188.40      193.56     28.91 o 
  -8  19   3      336.75      398.46     23.87 o 
  -7  19   3      386.04      433.51     23.42 o 
  -6  19   3      940.39     1020.60     49.36 o 
  -5  19   3      977.88      981.88     42.29 o 
  -4  19   3      594.08      591.36     16.02 o 
  -3  19   3      933.78      917.12     18.10 o 
  -2  19   3      370.35      317.77     12.01 o 
  -1  19   3      322.38      314.94     17.72 o 
   0  19   3      798.80      768.93     20.23 o 
   1  19   3      878.76      897.30     35.26 o 
   2  19   3      907.31      849.65     28.87 o 
   3  19   3      489.87      470.61     22.87 o 
   4  19   3      593.63      634.74     27.41 o 
   5  19   3      151.27      181.46     28.91 o 
   6  19   3       97.75      116.37     15.43 o 
  -8  20   3       13.97       29.10     10.83 o 
  -7  20   3       69.12       64.87     13.43 o 
  -6  20   3        2.07        4.15      8.43 o 
  -5  20   3       54.88       52.25     19.04 o 
  -4  20   3       70.82       60.47      8.70 o 
  -3  20   3       56.72       58.26      7.94 o 
  -2  20   3       64.08       67.47      7.38 o 
  -1  20   3        3.01       -5.12      5.12 o 
   0  20   3        1.68       -2.04      5.12 o 
   1  20   3        0.29       -1.13      7.43 o 
   2  20   3       16.65       18.08     13.40 o 
   3  20   3       45.95       54.74     11.44 o 
   4  20   3       19.53       28.94     14.10 o 
   5  20   3        5.29        9.17      9.97 o 
  -7  21   3       51.04       39.55     22.56 o 
  -6  21   3       15.93       16.99      9.82 o 
  -5  21   3       13.74       24.47      9.82 o 
  -4  21   3      108.71      123.90     12.25 o 
  -3  21   3      106.55      114.55     10.57 o 
  -2  21   3      256.20      277.63     14.51 o 
  -1  21   3      341.82      338.80     14.91 o 
   0  21   3      175.32      148.19     10.52 o 
   1  21   3      183.90      175.89     23.27 o 
   2  21   3       84.60       84.49     12.44 o 
   3  21   3       30.64       16.22      8.97 o 
   4  21   3       10.61        7.05      8.97 o 
   5  21   3       36.04       21.15     15.51 o 
  -7  22   3        0.17        4.23     13.40 o 
  -6  22   3        4.08        0.71      8.97 o 
  -5  22   3        0.45       -5.02      7.79 o 
  -4  22   3       14.46       14.51     10.15 o 
  -3  22   3        0.27        5.01      6.57 o 
  -2  22   3       15.64       16.71      7.24 o 
  -1  22   3        0.00       -2.97      5.38 o 
   0  22   3       32.89       25.72      7.24 o 
   1  22   3       11.82       13.36      8.43 o 
   2  22   3       13.81        9.87      8.97 o 
   3  22   3        0.77       -7.05      7.98 o 
   4  22   3       27.39       47.19     14.10 o 
  -6  23   3       33.62       39.61     19.74 o 
  -5  23   3       38.63       27.03     14.10 o 
  -4  23   3        4.46        0.16      8.81 o 
  -3  23   3      143.43      150.23     15.12 o 
  -2  23   3       67.06       70.27      9.77 o 
  -1  23   3       72.86       78.54     11.40 o 
   0  23   3       89.17       90.28     12.96 o 
   1  23   3       48.81       52.34     11.44 o 
   2  23   3       40.18       28.59     19.04 o 
   3  23   3       49.54       56.26     12.96 o 
  -5  24   3        2.29       15.64     10.44 o 
  -4  24   3       15.74       21.54     21.15 o 
  -3  24   3        1.70       -5.01      6.41 o 
  -2  24   3       10.63       10.83     10.08 o 
  -1  24   3        1.60       -5.83      7.43 o 
   0  24   3        2.71        1.49      8.43 o 
   1  24   3        4.94        5.64      8.97 o 
   2  24   3        3.97       -9.17      9.17 o 
  -3  25   3      247.21      244.78     16.12 o 
  -2  25   3      150.05      138.80     12.89 o 
  -1  25   3       35.78       33.14      9.81 o 
   0  25   3       53.49       44.99     11.44 o 
 -12   0   4      735.20      750.27     40.90 o 
 -11   0   4      622.50      544.37     33.85 o 
 -10   0   4     1327.86     1175.09     62.76 o 
  -9   0   4      720.42      756.90     22.68 o 
  -8   0   4     1400.69     1360.69     44.42 o 
  -7   0   4     3325.81     3276.24     48.17 o 
  -6   0   4     7724.79     7557.26    107.89 o 
  -5   0   4    25872.79    27079.63    285.70 o 
  -4   0   4    37955.04    38945.49    409.73 o 
  -3   0   4    18526.26    19350.50    290.52 o 
  -2   0   4    12088.68    11813.95    181.93 o 
  -1   0   4     2778.48     2615.16     35.86 o 
   0   0   4      970.12      986.98     15.18 o 
   1   0   4     2014.89     1906.81     30.31 o 
   2   0   4      545.47      445.26     13.54 o 
   3   0   4     4561.48     4555.32     61.23 o 
   4   0   4     3512.85     3229.31     48.45 o 
   5   0   4     2947.65     2865.70     74.75 o 
   6   0   4      819.82      788.35     39.49 o 
   7   0   4      418.47      449.88     32.44 o 
   8   0   4      542.93      551.42     36.67 o 
   9   0   4      349.27      365.26     33.85 o 
 -13   1   4        0.01        0.71     10.97 o 
 -12   1   4       14.77       11.28     10.97 o 
 -11   1   4        0.03        6.97      8.43 o 
 -10   1   4       34.05       40.20      6.44 o 
  -9   1   4        0.68       -2.93      4.71 o 
  -8   1   4      580.03      566.52     12.80 o 
  -7   1   4      822.19      803.87     13.85 o 
  -6   1   4      742.74      670.07     11.48 o 
  -5   1   4       22.94       45.69      3.66 o 
  -4   1   4     1314.49     1478.76     15.97 o 
  -3   1   4     1982.53     2098.87     25.50 o 
  -2   1   4      137.73      130.32      7.45 o 
  -1   1   4     1985.80     1949.72     18.12 o 
   0   1   4       64.31       74.31      3.40 o 
   1   1   4       43.07       61.60      4.96 o 
   2   1   4      884.31      874.42     13.65 o 
   3   1   4        4.42        8.33      4.27 o 
   4   1   4       84.46      101.27      5.47 o 
   5   1   4       65.49       58.44      7.34 o 
   6   1   4       16.97       15.66     10.58 o 
   7   1   4       69.85       70.06     12.44 o 
   8   1   4      194.96      200.99     18.95 o 
   9   1   4       13.62       10.13     12.69 o 
 -13   2   4       81.62       94.42     15.43 o 
 -12   2   4      187.76      211.55     17.95 o 
 -11   2   4      479.36      474.29     29.69 o 
 -10   2   4     1479.62     1388.04     27.85 o 
  -9   2   4     2185.58     2103.47     28.23 o 
  -8   2   4     1954.20     1876.66     24.83 o 
  -7   2   4     1164.34     1057.50     16.13 o 
  -6   2   4     2203.72     2177.97     24.00 o 
  -5   2   4     4727.23     5162.49     44.40 o 
  -4   2   4     3481.48     3631.28     32.26 o 
  -3   2   4     5215.61     5656.12     67.79 o 
  -2   2   4     7294.45     7599.87     79.08 o 
  -1   2   4    11609.46    11458.39     88.64 o 
   0   2   4     4356.21     4170.05     33.01 o 
   1   2   4     2061.65     1955.29     31.75 o 
   2   2   4     2692.62     2860.44     29.71 o 
   3   2   4     1339.54     1315.42     18.07 o 
   4   2   4      470.92      455.20     16.69 o 
   5   2   4      415.92      421.45     14.03 o 
   6   2   4       68.47       91.05     11.97 o 
   7   2   4      440.49      375.02     20.42 o 
   8   2   4      601.96      584.59     27.41 o 
   9   2   4      294.67      297.88     45.83 o 
 -13   3   4       15.10       16.56     11.44 o 
 -12   3   4        1.87       -8.97      8.97 o 
 -11   3   4       28.63       23.36      7.66 o 
 -10   3   4      236.86      248.32     13.27 o 
  -9   3   4      100.26      121.43      7.41 o 
  -8   3   4       23.04       24.53      4.48 o 
  -7   3   4      793.65      802.19     17.71 o 
  -6   3   4      230.69      269.01      7.36 o 
  -5   3   4       68.57       65.42      7.12 o 
  -4   3   4        2.28       -0.26      2.72 o 
  -3   3   4     1583.43     1822.22     23.27 o 
  -2   3   4       67.88       65.72      4.89 o 
  -1   3   4      636.75      681.75     10.01 o 
   0   3   4      283.65      264.95      8.14 o 
   1   3   4       63.66       61.01      6.42 o 
   2   3   4       10.05       26.38      4.56 o 
   3   3   4      153.86      181.31      6.60 o 
   4   3   4      112.44      114.71      5.76 o 
   5   3   4       16.67        9.70      5.41 o 
   6   3   4        0.02       -7.05      7.05 o 
   7   3   4        2.44       -7.98      7.98 o 
   8   3   4       88.07       67.60     13.43 o 
   9   3   4        7.05       -4.87     14.81 o 
 -13   4   4      247.83      262.50     20.94 o 
 -12   4   4       95.16       96.24     14.43 o 
 -11   4   4      105.16      128.31     11.11 o 
 -10   4   4       70.52       79.28      8.88 o 
  -9   4   4       87.55       75.95      8.30 o 
  -8   4   4       93.54       93.38     10.18 o 
  -7   4   4      190.32      177.30      9.16 o 
  -6   4   4     3016.71     3127.48     31.96 o 
  -5   4   4     1483.24     1511.30     36.67 o 
  -4   4   4     1094.02      983.69     16.50 o 
  -3   4   4      876.18      780.21     13.69 o 
  -2   4   4       15.92       12.62      3.03 o 
  -1   4   4     5535.58     5481.72     46.05 o 
   0   4   4      454.82      474.20     11.11 o 
   1   4   4       43.40       46.54      5.98 o 
   2   4   4      225.02      225.74     13.40 o 
   3   4   4      443.10      411.38     12.41 o 
   4   4   4      321.59      308.41     14.52 o 
   5   4   4       81.14      108.22     11.88 o 
   6   4   4      194.10      210.82     11.57 o 
   7   4   4      228.06      231.75     23.27 o 
   8   4   4      210.43      200.35     19.04 o 
   9   4   4       83.58       76.87     14.96 o 
 -12   5   4        2.20       -5.14      6.94 o 
 -11   5   4       48.03       49.44      8.88 o 
 -10   5   4        2.78        7.52      6.51 o 
  -9   5   4        4.74        2.67      5.58 o 
  -8   5   4       21.29       20.99      6.94 o 
  -7   5   4       57.78       63.13      4.78 o 
  -6   5   4        0.78        9.54      4.30 o 
  -5   5   4      764.53      806.59     13.37 o 
  -4   5   4      232.29      266.23      9.71 o 
  -3   5   4      244.20      227.90      7.66 o 
  -2   5   4     1678.40     1804.52     18.69 o 
  -1   5   4      375.42      395.42      7.36 o 
   0   5   4        0.59       -0.99      2.90 o 
   1   5   4      725.07      711.65     17.95 o 
   2   5   4        5.69        0.88      3.63 o 
   3   5   4       47.36       34.46      6.42 o 
   4   5   4       34.63       38.46      5.80 o 
   5   5   4      103.59      123.68      9.33 o 
   6   5   4       45.27       58.66      8.03 o 
   7   5   4        0.51        4.94     11.99 o 
   8   5   4        1.91       -4.23      9.43 o 
   9   5   4        0.12       -9.13     14.10 o 
 -12   6   4      138.29      140.95     20.96 o 
 -11   6   4      137.03      154.23     11.92 o 
 -10   6   4      308.19      320.42     18.02 o 
  -9   6   4      508.58      519.49     17.06 o 
  -8   6   4     1106.35     1089.00     22.52 o 
  -7   6   4     1112.70     1075.86     25.64 o 
  -6   6   4     2640.73     2621.90     34.72 o 
  -5   6   4     1626.41     1553.01     20.09 o 
  -4   6   4     4093.03     4186.95     44.99 o 
  -3   6   4     1272.90     1179.57     18.48 o 
  -2   6   4       16.75        5.46      2.02 o 
  -1   6   4      972.67      917.47     11.76 o 
   0   6   4      970.37      877.59     16.24 o 
   1   6   4     2203.32     2207.12     36.90 o 
   2   6   4      625.07      551.15     46.54 o 
   3   6   4     1453.92     1428.60     30.31 o 
   4   6   4      846.68      844.12     23.29 o 
   5   6   4      118.56      129.99     13.40 o 
   6   6   4      411.03      399.77     15.77 o 
   7   6   4      201.81      178.55     16.43 o 
   8   6   4      137.64      178.96     17.43 o 
   9   6   4       92.70       98.72     23.97 o 
 -12   7   4       10.77        8.93      8.14 o 
 -11   7   4       12.41       17.24      8.06 o 
 -10   7   4        7.99       14.70      6.75 o 
  -9   7   4       17.28       27.27      7.33 o 
  -8   7   4        1.10        5.51      6.95 o 
  -7   7   4       26.97       29.70      5.70 o 
  -6   7   4      115.22      135.87      6.85 o 
  -5   7   4        2.64        0.75      3.30 o 
  -4   7   4      787.52      887.14     11.59 o 
  -3   7   4      779.13      847.14     15.06 o 
  -2   7   4        1.26        9.76      2.47 o 
  -1   7   4     1330.36     1489.59     21.64 o 
   0   7   4      103.98      109.63      9.06 o 
   1   7   4      127.33      117.33      8.97 o 
   2   7   4      324.74      316.71     14.43 o 
   3   7   4      201.68      192.59     11.84 o 
   4   7   4        5.19       -1.79      5.42 o 
   5   7   4       24.82       36.97      7.79 o 
   6   7   4        1.10       -1.61      6.77 o 
   7   7   4        0.36        1.41     12.69 o 
   8   7   4        0.19        1.41     14.10 o 
   9   7   4        5.31       18.33     15.51 o 
 -12   8   4      157.94      163.76     12.21 o 
 -11   8   4      466.91      467.89     15.81 o 
 -10   8   4      958.11      981.29     24.40 o 
  -9   8   4     2975.72     2917.52     43.42 o 
  -8   8   4     4199.02     4127.86     52.65 o 
  -7   8   4     4369.63     4170.80     97.31 o 
  -6   8   4     4106.07     3993.59     55.67 o 
  -5   8   4     2551.33     2510.52     28.30 o 
  -4   8   4     2647.32     2545.83     37.33 o 
  -3   8   4     4757.46     4750.63     41.67 o 
  -2   8   4     4369.23     4208.07     37.71 o 
  -1   8   4     3516.49     3388.83     39.28 o 
   0   8   4     5049.82     4794.43     53.97 o 
   1   8   4     3266.83     3095.68     47.87 o 
   2   8   4     4300.66     4237.36     61.83 o 
   3   8   4     1986.65     1897.49     42.31 o 
   4   8   4     1354.35     1345.28     49.36 o 
   5   8   4      722.35      682.14     23.29 o 
   6   8   4      360.27      359.63     18.63 o 
   7   8   4      434.37      473.85     24.68 o 
   8   8   4      268.70      251.03     28.21 o 
   9   8   4      157.12      145.26     25.39 o 
 -12   9   4       34.89       32.73      7.87 o 
 -11   9   4      255.44      273.07     13.03 o 
 -10   9   4      435.25      480.46     17.63 o 
  -9   9   4      153.41      147.05     11.54 o 
  -8   9   4       94.32       90.28     11.28 o 
  -7   9   4     1076.74     1024.30     26.92 o 
  -6   9   4      582.81      620.90     21.18 o 
  -5   9   4      818.86      875.41     35.99 o 
  -4   9   4      193.77      174.59      5.84 o 
  -3   9   4       43.01       46.52      5.08 o 
  -2   9   4      189.44      205.65      5.76 o 
  -1   9   4      168.89      161.60      7.47 o 
   0   9   4       42.96       48.34      5.12 o 
   1   9   4       82.70       93.42      8.97 o 
   2   9   4       16.03       26.58      6.42 o 
   3   9   4        0.55       -5.13      5.42 o 
   4   9   4        4.55        9.27      6.77 o 
   5   9   4      135.55      135.74     21.86 o 
   6   9   4        4.16       15.10      8.43 o 
   7   9   4        5.56        5.06     11.28 o 
   8   9   4       13.80       31.03     15.51 o 
 -12  10   4      114.58      136.79     11.09 o 
 -11  10   4      289.50      332.23     14.22 o 
 -10  10   4      347.89      376.84     14.27 o 
  -9  10   4      813.91      768.60     25.93 o 
  -8  10   4     1130.80     1181.56     55.00 o 
  -7  10   4     2335.03     2333.69     52.93 o 
  -6  10   4     4562.39     4392.54     52.02 o 
  -5  10   4     5169.42     5199.84     58.28 o 
  -4  10   4     6391.48     6321.41     73.84 o 
  -3  10   4     6496.95     6542.20     55.78 o 
  -2  10   4     2704.76     2723.90     29.31 o 
  -1  10   4     2400.74     2454.15     32.42 o 
   0  10   4     1641.75     1655.12     25.72 o 
   1  10   4      418.33      387.56     19.74 o 
   2  10   4      707.46      696.34     21.42 o 
   3  10   4     1524.53     1421.02     34.55 o 
   4  10   4     2054.81     1964.20     41.38 o 
   5  10   4     1139.56     1018.54     29.87 o 
   6  10   4      782.71      807.89     27.87 o 
   7  10   4      243.11      237.29     17.26 o 
   8  10   4      138.90      146.67     23.97 o 
 -12  11   4       14.07       -2.46      6.82 o 
 -11  11   4       36.36       30.12      8.55 o 
 -10  11   4       33.01       36.16     10.52 o 
  -9  11   4       38.12       38.78      9.97 o 
  -8  11   4       16.72       17.63      7.98 o 
  -7  11   4      760.47      735.89     18.02 o 
  -6  11   4       93.11       95.38      7.66 o 
  -5  11   4       23.11       18.37      5.38 o 
  -4  11   4      104.84      103.88      8.09 o 
  -3  11   4     2393.10     2458.17     43.98 o 
  -2  11   4     1203.59     1122.80     14.66 o 
  -1  11   4       62.73       60.79      5.80 o 
   0  11   4      148.04      143.87      8.06 o 
   1  11   4      480.91      479.24     17.43 o 
   2  11   4      305.67      327.09     10.41 o 
   3  11   4      322.50      313.85     15.96 o 
   4  11   4       31.41       39.36      8.43 o 
   5  11   4        0.60        6.85      6.77 o 
   6  11   4       29.13       25.39      8.97 o 
   7  11   4       37.07       40.29     10.15 o 
   8  11   4        7.05       26.80     15.51 o 
 -11  12   4      125.46      135.91     10.91 o 
 -10  12   4      759.99      793.23     26.41 o 
  -9  12   4      799.48      775.64     26.60 o 
  -8  12   4      432.70      458.07     20.42 o 
  -7  12   4       77.38       82.94      8.06 o 
  -6  12   4        1.58        0.09      4.96 o 
  -5  12   4      675.14      670.38     17.06 o 
  -4  12   4      152.79      161.11      7.66 o 
  -3  12   4      267.27      277.08      7.72 o 
  -2  12   4     2078.59     2055.92     22.57 o 
  -1  12   4     1019.12      985.48     19.19 o 
   0  12   4     1010.95      942.53     19.77 o 
   1  12   4      457.46      443.02     16.43 o 
   2  12   4      315.61      305.15     14.96 o 
   3  12   4      499.82      484.56     19.94 o 
   4  12   4      365.35      364.03     18.43 o 
   5  12   4       51.35       46.48      9.43 o 
   6  12   4       31.89       14.81     14.81 o 
   7  12   4       69.44       58.25     11.84 o 
   8  12   4       87.12      107.18     22.56 o 
 -11  13   4       34.43       29.59      7.86 o 
 -10  13   4       26.00       37.09      8.66 o 
  -9  13   4       84.27       88.04     11.16 o 
  -8  13   4        7.26        3.62      5.94 o 
  -7  13   4      130.46      141.80      9.33 o 
  -6  13   4      472.60      460.66     14.87 o 
  -5  13   4      245.90      237.92     11.24 o 
  -4  13   4      128.05      116.35      6.82 o 
  -3  13   4      186.90      179.58      9.20 o 
  -2  13   4      351.08      340.99     14.70 o 
  -1  13   4        0.09        1.71      3.47 o 
   0  13   4        9.51        8.30      4.30 o 
   1  13   4      133.40      139.70      9.29 o 
   2  13   4       72.69       70.64      9.43 o 
   3  13   4        0.29        1.30      6.42 o 
   4  13   4       32.28       36.72      8.97 o 
   5  13   4        4.10        0.33      6.42 o 
   6  13   4       22.17        9.40      8.81 o 
   7  13   4        3.58        3.60      8.81 o 
 -11  14   4       61.27       62.78     10.46 o 
 -10  14   4       89.40       87.51     10.52 o 
  -9  14   4       55.02       42.49      9.35 o 
  -8  14   4        0.75       -4.41      5.94 o 
  -7  14   4      182.59      206.18     12.16 o 
  -6  14   4      361.28      357.81     14.86 o 
  -5  14   4     1891.09     1932.03     31.90 o 
  -4  14   4      342.14      337.28     10.30 o 
  -3  14   4       23.28       44.10      5.80 o 
  -2  14   4     1517.24     1517.81     25.40 o 
  -1  14   4      151.59      152.04      7.86 o 
   0  14   4      158.31      146.53      9.27 o 
   1  14   4      213.17      210.91      9.73 o 
   2  14   4        0.75       -5.64      5.98 o 
   3  14   4      205.11      242.60     15.96 o 
   4  14   4      399.65      425.40     20.94 o 
   5  14   4      613.71      615.51     25.41 o 
   6  14   4       98.57      111.55     13.85 o 
   7  14   4      115.98      120.15     15.24 o 
 -10  15   4        5.85        6.89      7.41 o 
  -9  15   4        2.61       -4.44      6.41 o 
  -8  15   4       26.30       10.78      6.94 o 
  -7  15   4       60.60       63.45      9.31 o 
  -6  15   4      102.53      112.29      7.99 o 
  -5  15   4       91.32       77.88      7.11 o 
  -4  15   4        0.35       -4.02      4.02 o 
  -3  15   4        0.05       -3.30      3.30 o 
  -2  15   4      641.90      640.42     14.33 o 
  -1  15   4       27.86       29.97      5.00 o 
   0  15   4       12.40        8.93      7.53 o 
   1  15   4        0.62       -3.74      3.74 o 
   2  15   4        0.45       -5.98      5.98 o 
   3  15   4        4.29        4.94      7.98 o 
   4  15   4      276.46      263.02     16.95 o 
   5  15   4       26.18       37.12     10.44 o 
   6  15   4       21.98       31.79     19.04 o 
   7  15   4        1.39       -3.92      8.81 o 
 -10  16   4      257.82      289.90     16.50 o 
  -9  16   4      571.85      582.30     28.22 o 
  -8  16   4      663.35      706.86     21.89 o 
  -7  16   4     1167.14     1153.06     27.03 o 
  -6  16   4      999.50     1007.58     20.55 o 
  -5  16   4      953.56      926.37     19.36 o 
  -4  16   4      893.22      858.25     18.23 o 
  -3  16   4      347.36      350.98     11.41 o 
  -2  16   4      521.21      525.90     15.88 o 
  -1  16   4     1199.72     1150.79     20.19 o 
   0  16   4     1628.52     1612.50     54.31 o 
   1  16   4      697.26      679.24     23.42 o 
   2  16   4      179.63      193.03     14.43 o 
   3  16   4      301.61      323.31     22.56 o 
   4  16   4      406.88      392.14     20.94 o 
   5  16   4      430.07      440.58     23.42 o 
   6  16   4      357.39      382.71     22.94 o 
 -10  17   4        0.10       11.99     10.97 o 
  -9  17   4        2.38        1.50      7.77 o 
  -8  17   4        2.27       19.80      8.24 o 
  -7  17   4        4.28       -2.57      6.92 o 
  -6  17   4        2.87        4.71      5.28 o 
  -5  17   4      161.80      141.26      9.21 o 
  -4  17   4        9.37        7.05      5.09 o 
  -3  17   4        8.59        4.23      4.43 o 
  -2  17   4      665.31      609.49     31.75 o 
  -1  17   4      156.55      140.87     10.38 o 
   0  17   4        4.17        6.01      5.73 o 
   1  17   4       83.33       79.64     12.69 o 
   2  17   4      114.65       96.74     11.84 o 
   3  17   4        0.45        4.94      9.17 o 
   4  17   4        0.54        8.46      8.97 o 
   5  17   4       47.42       35.26     10.97 o 
   6  17   4       26.67        6.53      9.87 o 
  -9  18   4      509.50      524.13     26.92 o 
  -8  18   4      933.50      941.78     26.92 o 
  -7  18   4      786.12      724.33     22.36 o 
  -6  18   4      744.24      728.52     22.58 o 
  -5  18   4      950.42      932.56     20.44 o 
  -4  18   4      763.24      768.22     18.23 o 
  -3  18   4      816.74      794.71     20.55 o 
  -2  18   4     1047.13     1041.01     20.21 o 
  -1  18   4     1260.43     1221.73     25.24 o 
   0  18   4      827.40      756.42     19.74 o 
   1  18   4     1351.69     1238.64     33.86 o 
   2  18   4      769.69      780.46     27.41 o 
   3  18   4      455.57      477.41     22.94 o 
   4  18   4      514.88      498.33     24.42 o 
   5  18   4      219.10      243.33     18.95 o 
   6  18   4      149.26      167.12     17.95 o 
  -9  19   4       19.01       33.72     32.44 o 
  -8  19   4        2.47        2.30      9.12 o 
  -7  19   4       43.05       42.81      9.77 o 
  -6  19   4       28.10       31.19      8.59 o 
  -5  19   4        7.17       10.46      6.44 o 
  -4  19   4        0.28       -1.20      6.11 o 
  -3  19   4       76.01       97.79      9.20 o 
  -2  19   4        0.83        4.59      5.09 o 
  -1  19   4      142.64      141.16     10.94 o 
   0  19   4        0.27       -5.12      5.12 o 
   1  19   4        0.02       20.41      8.43 o 
   2  19   4        1.23       -6.42      6.42 o 
   3  19   4        1.41       -6.35      7.98 o 
   4  19   4       13.80       17.52      9.43 o 
   5  19   4        0.04        4.07      8.81 o 
  -8  20   4       54.11       45.71     15.51 o 
  -7  20   4      164.88      147.97     16.43 o 
  -6  20   4      446.68      479.93     34.55 o 
  -5  20   4      419.52      443.24     15.05 o 
  -4  20   4      545.85      572.95     16.85 o 
  -3  20   4      307.06      345.07     15.18 o 
  -2  20   4      301.33      327.79     14.66 o 
  -1  20   4      296.88      302.08     13.79 o 
   0  20   4      126.81      139.45     13.43 o 
   1  20   4       88.56       79.15     11.44 o 
   2  20   4      190.76      164.82     15.43 o 
   3  20   4      274.90      259.53     37.37 o 
   4  20   4      171.85      153.34     16.22 o 
  -7  21   4       20.94       21.15     10.97 o 
  -6  21   4      106.93       80.68     18.33 o 
  -5  21   4       34.25       26.58      9.82 o 
  -4  21   4       23.95       30.22      6.95 o 
  -3  21   4      115.43      108.69     10.21 o 
  -2  21   4      160.48      162.51     11.59 o 
  -1  21   4       53.86       68.44      8.39 o 
   0  21   4        0.80       -5.64      6.98 o 
   1  21   4        6.81        5.64      7.98 o 
   2  21   4        0.50       12.44     16.22 o 
   3  21   4        4.45       -2.90      8.43 o 
   4  21   4        4.57        7.76      9.97 o 
  -7  22   4       25.44       25.45     11.44 o 
  -6  22   4        5.87       21.86     10.97 o 
  -5  22   4       29.86       44.33     11.44 o 
  -4  22   4        0.26        2.70      6.41 o 
  -3  22   4        4.97       14.68      6.09 o 
  -2  22   4        4.88       12.88      7.76 o 
  -1  22   4      190.18      212.51     15.86 o 
   0  22   4      265.17      324.70     19.43 o 
   1  22   4      175.50      151.10     15.51 o 
   2  22   4       86.79       98.87     14.81 o 
   3  22   4       53.20       64.30     12.85 o 
  -6  23   4       85.12       73.33     14.43 o 
  -5  23   4       10.66       19.74     10.97 o 
  -4  23   4       20.89       20.95     13.34 o 
  -3  23   4       20.39       32.53      8.30 o 
  -2  23   4       41.12       54.22     11.44 o 
  -1  23   4       41.44       34.89      9.43 o 
   0  23   4        0.24        1.50      9.17 o 
   1  23   4        7.58       -0.88      7.79 o 
   2  23   4       10.06       10.17      9.43 o 
  -4  24   4      167.28      182.41     18.43 o 
  -3  24   4      143.24      119.94     12.37 o 
  -2  24   4       95.29       70.00     12.18 o 
  -1  24   4       76.42       64.87     18.33 o 
   0  24   4        9.12       -1.41     12.69 o 
   1  24   4       24.07        4.38     10.58 o 
 -13   1   5      385.87      442.78     24.42 o 
 -12   1   5      709.02      688.26     28.41 o 
 -11   1   5      646.80      599.87     24.87 o 
 -10   1   5     1431.05     1402.57     35.90 o 
  -9   1   5     1599.53     1528.54     27.15 o 
  -8   1   5     2863.46     2736.53     30.86 o 
  -7   1   5     3266.15     3296.45     33.48 o 
  -6   1   5     4305.88     4300.91     39.51 o 
  -5   1   5     4152.72     3940.48     42.72 o 
  -4   1   5     5755.78     5768.70     71.30 o 
  -3   1   5    22697.83    23548.18    204.35 o 
  -2   1   5    12324.90    12591.04    113.70 o 
  -1   1   5    11142.75    11508.47     81.34 o 
   0   1   5     4616.19     4511.51     33.65 o 
   1   1   5     2454.74     2361.92     26.47 o 
   2   1   5     1160.47     1134.36     17.23 o 
   3   1   5      661.44      623.53     12.52 o 
   4   1   5      795.31      820.58     21.02 o 
   5   1   5      762.74      760.15     26.92 o 
   6   1   5      593.90      564.82     24.93 o 
   7   1   5      440.89      446.71     24.68 o 
   8   1   5      121.39      125.42     17.43 o 
 -13   2   5       39.91       55.24     13.85 o 
 -12   2   5        8.52       10.41     10.44 o 
 -11   2   5        6.01        2.99      9.17 o 
 -10   2   5       34.21       43.23      7.47 o 
  -9   2   5        6.08       11.82      5.58 o 
  -8   2   5        8.88       13.89      3.79 o 
  -7   2   5      429.35      442.75      9.90 o 
  -6   2   5      786.76      843.97     12.60 o 
  -5   2   5       25.48       24.08      5.29 o 
  -4   2   5     1223.79     1250.31     19.51 o 
  -3   2   5     1471.27     1673.08     22.94 o 
  -2   2   5     2817.93     2921.93     28.45 o 
  -1   2   5      157.87      165.54      5.72 o 
   0   2   5      549.60      529.94     10.39 o 
   1   2   5        2.77        5.64      3.11 o 
   2   2   5      176.63      214.51      7.66 o 
   3   2   5       31.48       45.00      7.70 o 
   4   2   5       67.42       68.48      9.16 o 
   5   2   5        4.29       -0.56      8.46 o 
   6   2   5        7.70       18.70      9.43 o 
   7   2   5        5.44       -2.12      8.97 o 
   8   2   5        0.10        9.00     10.44 o 
 -13   3   5      147.45      163.39     17.43 o 
 -12   3   5      222.88      245.91     18.95 o 
 -11   3   5      384.05      325.41     19.94 o 
 -10   3   5      107.54      100.40     11.36 o 
  -9   3   5      388.13      375.77     18.13 o 
  -8   3   5     2809.95     2796.41     71.51 o 
  -7   3   5     2101.25     2024.36     23.14 o 
  -6   3   5      941.47      882.86     12.46 o 
  -5   3   5        2.47        4.63      3.47 o 
  -4   3   5     2225.36     2292.72     40.65 o 
  -3   3   5      156.08      160.77      8.43 o 
  -2   3   5     3770.52     3880.40     39.90 o 
  -1   3   5      454.41      461.66      8.85 o 
   0   3   5     3011.64     3027.68     36.09 o 
   1   3   5     3344.48     3130.91     78.27 o 
   2   3   5     1878.70     1838.71     33.50 o 
   3   3   5      600.47      569.46     14.86 o 
   4   3   5      158.69      170.54     14.32 o 
   5   3   5      338.57      353.40     13.67 o 
   6   3   5       62.79       45.53     10.97 o 
   7   3   5       30.88       43.98     26.09 o 
   8   3   5       15.90        2.12      9.97 o 
 -13   4   5        4.41        5.46     11.44 o 
 -12   4   5       17.13       15.51      9.97 o 
 -11   4   5      142.81      135.74     10.98 o 
 -10   4   5       17.52       14.26     11.01 o 
  -9   4   5       30.28       33.10      6.64 o 
  -8   4   5      214.80      227.94     18.16 o 
  -7   4   5       22.86        9.78      4.56 o 
  -6   4   5       63.46       55.75      5.38 o 
  -5   4   5     1866.17     1983.13     24.76 o 
  -4   4   5      874.42     1000.77     17.55 o 
  -3   4   5      649.94      724.47     17.19 o 
  -2   4   5      852.88      936.25     21.98 o 
  -1   4   5      525.00      562.47      9.87 o 
   0   4   5       35.86       43.08      4.56 o 
   1   4   5      512.93      492.92     15.96 o 
   2   4   5        1.38        0.47      4.40 o 
   3   4   5      113.23      104.81     12.41 o 
   4   4   5        0.02       -4.32      4.32 o 
   5   4   5        3.27        2.79      5.11 o 
   6   4   5       12.86        0.91     14.81 o 
   7   4   5       13.33       -3.98     10.58 o 
   8   4   5        1.32        1.88     10.44 o 
 -13   5   5       66.44       65.14     13.96 o 
 -12   5   5      311.05      300.39     20.42 o 
 -11   5   5      524.61      540.22     18.61 o 
 -10   5   5      281.13      271.45     13.23 o 
  -9   5   5       35.43       35.75      6.64 o 
  -8   5   5      113.12      124.28      8.88 o 
  -7   5   5       11.00        9.87      4.75 o 
  -6   5   5      438.52      458.72     19.19 o 
  -5   5   5      756.13      735.74     13.18 o 
  -4   5   5     6091.52     6520.35     65.57 o 
  -3   5   5     4381.35     4546.74     39.99 o 
  -2   5   5     2118.34     2058.96     21.90 o 
  -1   5   5      362.74      331.09      7.46 o 
   0   5   5      175.51      179.76      8.39 o 
   1   5   5      759.77      755.94     19.94 o 
   2   5   5       73.92       85.13      8.43 o 
   3   5   5      349.46      366.24     15.86 o 
   4   5   5      296.67      257.03     22.02 o 
   5   5   5      198.54      205.47     11.59 o 
   6   5   5      203.75      204.53     16.95 o 
   7   5   5       57.63       71.83     13.43 o 
   8   5   5       93.88      122.60     17.43 o 
 -12   6   5      122.16      119.82     14.96 o 
 -11   6   5       84.67       80.33     11.29 o 
 -10   6   5      145.01      154.31     10.77 o 
  -9   6   5      106.55      116.29      9.33 o 
  -8   6   5       69.07       61.18      7.24 o 
  -7   6   5      512.89      530.86     14.91 o 
  -6   6   5      459.08      432.41     10.91 o 
  -5   6   5      126.70       96.49     10.38 o 
  -4   6   5      283.38      259.53      8.88 o 
  -3   6   5       25.54       40.67      3.26 o 
  -2   6   5       55.09       72.00      3.73 o 
  -1   6   5     1023.58     1001.98     13.62 o 
   0   6   5      301.62      334.76     10.58 o 
   1   6   5      762.25      803.66     32.44 o 
   2   6   5       98.53       86.97     19.74 o 
   3   6   5      372.72      349.56     24.68 o 
   4   6   5      116.46      109.11     11.28 o 
   5   6   5       40.44       39.69     14.81 o 
   6   6   5       15.37       16.92     14.10 o 
   7   6   5        7.62       26.80     14.10 o 
   8   6   5        1.32       -5.64     14.10 o 
 -12   7   5       80.96      100.89     14.43 o 
 -11   7   5       90.21       85.45     10.52 o 
 -10   7   5      330.65      326.55     14.91 o 
  -9   7   5     1405.35     1364.70     32.68 o 
  -8   7   5     2780.51     2777.48     39.60 o 
  -7   7   5     7091.66     6980.83     74.35 o 
  -6   7   5     3485.97     3515.75     37.15 o 
  -5   7   5     3984.47     3859.87     38.89 o 
  -4   7   5     1307.88     1342.35     23.66 o 
  -3   7   5      621.75      570.14      9.48 o 
  -2   7   5     1978.50     1968.20     37.25 o 
  -1   7   5     4234.77     4245.01     47.43 o 
   0   7   5     1549.90     1384.47     23.03 o 
   1   7   5     1935.21     1771.81     33.91 o 
   2   7   5     1406.06     1355.46     34.55 o 
   3   7   5     1215.97     1229.22     29.87 o 
   4   7   5      839.04      791.06     24.87 o 
   5   7   5      548.85      570.98     22.29 o 
   6   7   5      214.08      230.09     20.45 o 
   7   7   5       59.47       56.41     18.33 o 
   8   7   5      107.42      108.59     23.97 o 
 -12   8   5       66.10       75.94     11.11 o 
 -11   8   5       19.73       14.10      7.84 o 
 -10   8   5       40.54       49.31      8.24 o 
  -9   8   5      364.75      393.59     15.18 o 
  -8   8   5      337.55      364.71     16.08 o 
  -7   8   5      151.09      181.16     19.10 o 
  -6   8   5      328.40      332.62     10.70 o 
  -5   8   5      991.60     1004.01     18.84 o 
  -4   8   5      874.02      864.41     16.80 o 
  -3   8   5      389.07      440.00      8.56 o 
  -2   8   5     1187.99     1218.87     15.23 o 
  -1   8   5      327.35      291.00     10.75 o 
   0   8   5      120.35      112.86      7.33 o 
   1   8   5       23.31       21.15      5.98 o 
   2   8   5       93.27       95.90      9.43 o 
   3   8   5        0.01       -2.12      5.98 o 
   4   8   5        2.75        5.04      6.77 o 
   5   8   5       14.69       21.15      9.87 o 
   6   8   5        1.39       12.60      7.79 o 
   7   8   5        1.69       -5.64     12.69 o 
   8   8   5        0.22       -4.23     14.10 o 
 -12   9   5      358.46      383.11     20.36 o 
 -11   9   5      632.59      681.27     22.21 o 
 -10   9   5      441.76      439.54     17.10 o 
  -9   9   5      798.40      764.42     20.89 o 
  -8   9   5     1458.40     1410.38     27.35 o 
  -7   9   5     2590.89     2532.92     32.16 o 
  -6   9   5     4575.79     4577.77     51.91 o 
  -5   9   5     7979.18     7961.52     79.94 o 
  -4   9   5    11174.31    11187.29     89.80 o 
  -3   9   5     4269.77     4127.45     38.29 o 
  -2   9   5     5944.18     5911.52     61.47 o 
  -1   9   5     2360.15     2256.01     52.08 o 
   0   9   5     2592.76     2630.44     35.81 o 
   1   9   5     1474.02     1439.82     31.40 o 
   2   9   5     1153.81     1110.62     27.92 o 
   3   9   5      858.53      792.83     24.87 o 
   4   9   5      677.10      657.64     56.41 o 
   5   9   5      650.82      638.63     24.87 o 
   6   9   5      544.45      604.76     24.69 o 
   7   9   5      290.51      321.54     31.03 o 
   8   9   5      132.30      105.77     22.56 o 
 -12  10   5        1.43        3.53      6.80 o 
 -11  10   5        7.78        7.95      7.02 o 
 -10  10   5       14.57        6.18      6.75 o 
  -9  10   5      306.03      286.62     14.10 o 
  -8  10   5      739.10      727.56     30.28 o 
  -7  10   5      111.22      107.49      7.52 o 
  -6  10   5        0.03       -3.99      4.75 o 
  -5  10   5        1.58        6.04      4.28 o 
  -4  10   5      457.94      478.89     15.44 o 
  -3  10   5      108.07      104.13      5.05 o 
  -2  10   5       30.03       42.37      4.29 o 
  -1  10   5      872.04      886.63     18.02 o 
   0  10   5       91.35       89.19      7.24 o 
   1  10   5       11.21       17.63      6.35 o 
   2  10   5        1.01       -3.53      4.99 o 
   3  10   5       42.45       24.76     14.81 o 
   4  10   5       37.86       41.86      9.43 o 
   5  10   5       59.02       33.62     11.28 o 
   6  10   5        1.23       10.29      8.09 o 
   7  10   5       12.79       28.21     15.51 o 
 -12  11   5      246.84      218.10     13.15 o 
 -11  11   5      149.90      151.88     10.91 o 
 -10  11   5      122.92      123.31     11.45 o 
  -9  11   5      337.03      351.39     14.91 o 
  -8  11   5      810.30      796.41     20.62 o 
  -7  11   5     1293.93     1272.49     21.07 o 
  -6  11   5     2083.78     2115.01     27.71 o 
  -5  11   5      566.41      579.00     14.66 o 
  -4  11   5     1140.43     1213.70     26.46 o 
  -3  11   5     3076.74     3160.25     31.59 o 
  -2  11   5     1813.82     1784.05     27.60 o 
  -1  11   5     2125.31     2071.29     30.78 o 
   0  11   5     1350.66     1330.82     26.71 o 
   1  11   5     1104.46     1055.35     26.87 o 
   2  11   5      463.20      420.93     18.43 o 
   3  11   5      186.56      232.33     15.51 o 
   4  11   5      293.22      319.79     31.73 o 
   5  11   5      183.33      164.39     13.85 o 
   6  11   5      285.11      269.06     19.74 o 
   7  11   5      140.92      163.59     25.39 o 
 -11  12   5        4.36       -1.44      6.51 o 
 -10  12   5       17.61        9.87      7.33 o 
  -9  12   5       79.23       75.08      8.96 o 
  -8  12   5       30.46       40.33      6.23 o 
  -7  12   5      244.02      212.72     10.58 o 
  -6  12   5        0.17       -2.63      4.48 o 
  -5  12   5       79.47       77.08      6.10 o 
  -4  12   5        2.09       -3.23      3.23 o 
  -3  12   5      212.97      198.21     14.78 o 
  -2  12   5       56.63       66.05      6.16 o 
  -1  12   5      518.75      489.37     16.95 o 
   0  12   5        6.54       11.75      6.20 o 
   1  12   5      123.78      105.53     10.44 o 
   2  12   5       29.23       34.76      7.98 o 
   3  12   5       15.68        2.70      5.74 o 
   4  12   5        0.90       14.63      7.79 o 
   5  12   5       11.90       10.14      7.79 o 
   6  12   5        0.59        4.65      8.43 o 
   7  12   5        0.06        0.59     11.28 o 
 -11  13   5        7.66        6.05      6.67 o 
 -10  13   5        5.03       -2.44      6.15 o 
  -9  13   5       75.42       77.58      9.20 o 
  -8  13   5      660.55      666.37     19.51 o 
  -7  13   5      955.12      931.69     18.74 o 
  -6  13   5        4.74       -0.36      6.11 o 
  -5  13   5       23.18       26.86      8.73 o 
  -4  13   5       53.29       39.49      7.43 o 
  -3  13   5      844.54      857.53     18.05 o 
  -2  13   5       51.75       51.35      6.20 o 
  -1  13   5      359.37      396.96     13.23 o 
   0  13   5      999.03     1048.74     26.70 o 
   1  13   5      361.87      372.64     16.86 o 
   2  13   5      443.11      415.70     21.15 o 
   3  13   5        4.02        2.71      6.42 o 
   4  13   5        3.24        4.70     14.10 o 
   5  13   5      145.92      126.98     13.85 o 
   6  13   5      121.72      123.32     28.21 o 
   7  13   5       73.77       57.52     12.44 o 
 -11  14   5        0.94       -6.23      6.29 o 
 -10  14   5        2.88       -0.30      6.15 o 
  -9  14   5        9.01        7.57      6.46 o 
  -8  14   5        5.96        7.82      6.20 o 
  -7  14   5       14.69       11.67      7.33 o 
  -6  14   5       18.41       17.69      5.00 o 
  -5  14   5      105.77       98.82      8.76 o 
  -4  14   5      156.03      157.40     11.97 o 
  -3  14   5        0.28       -3.02      4.10 o 
  -2  14   5      278.49      263.63     11.21 o 
  -1  14   5      218.95      215.79     10.38 o 
   0  14   5        3.55       -4.99      4.99 o 
   1  14   5       33.38       19.09      7.43 o 
   2  14   5       10.14       -0.71      6.98 o 
   3  14   5       75.73       61.82      9.97 o 
   4  14   5       25.26       16.59     17.63 o 
   5  14   5        4.41        6.55     20.45 o 
   6  14   5        5.51       10.19      9.87 o 
 -10  15   5       95.32      110.38     10.49 o 
  -9  15   5       42.00       38.28      7.71 o 
  -8  15   5       66.49       83.34      9.48 o 
  -7  15   5       33.77       40.09      6.09 o 
  -6  15   5      273.21      302.29     20.83 o 
  -5  15   5     1126.46     1070.81     24.12 o 
  -4  15   5     1588.68     1557.97     34.90 o 
  -3  15   5     2956.09     2856.26     50.35 o 
  -2  15   5      787.09      784.72     19.07 o 
  -1  15   5        1.04       -4.34      4.34 o 
   0  15   5      224.16      218.08     10.77 o 
   1  15   5      146.40      167.15     12.85 o 
   2  15   5      307.96      293.27     17.43 o 
   3  15   5       66.84       76.57     11.97 o 
   4  15   5       36.52       28.95      9.43 o 
   5  15   5       63.00       83.21     13.43 o 
   6  15   5      168.59      175.68     16.86 o 
 -10  16   5       78.69       63.14     11.20 o 
  -9  16   5      153.12      158.15     10.74 o 
  -8  16   5       10.69        9.32      8.14 o 
  -7  16   5       15.20       11.98      7.24 o 
  -6  16   5      413.62      403.14     15.65 o 
  -5  16   5       41.57       38.68      7.57 o 
  -4  16   5      108.72      123.67     20.45 o 
  -3  16   5      141.21      124.01     12.69 o 
  -2  16   5       38.23       44.98      6.82 o 
  -1  16   5       50.02       45.19      6.15 o 
   0  16   5      771.49      785.86     19.61 o 
   1  16   5       67.71       60.01      9.97 o 
   2  16   5       35.73       21.86      8.97 o 
   3  16   5      150.27      127.48     14.43 o 
   4  16   5       39.70       37.67     10.44 o 
   5  16   5        0.78        2.82      8.81 o 
   6  16   5       13.41       27.65     12.69 o 
 -10  17   5      172.50      168.27     14.05 o 
  -9  17   5      609.81      641.27     22.71 o 
  -8  17   5     1262.31     1317.79     31.37 o 
  -7  17   5     1606.06     1583.06     33.48 o 
  -6  17   5     2214.21     2138.40     32.81 o 
  -5  17   5      967.74      950.47     20.65 o 
  -4  17   5      612.77      637.89     19.19 o 
  -3  17   5      571.05      555.63     29.92 o 
  -2  17   5      686.06      694.33     16.46 o 
  -1  17   5      793.53      768.28     22.19 o 
   0  17   5      841.57      875.51     21.44 o 
   1  17   5      884.57      898.40     28.71 o 
   2  17   5      749.88      757.02     27.30 o 
   3  17   5      548.90      582.97     25.41 o 
   4  17   5      279.15      289.28     19.94 o 
   5  17   5      103.24      127.33     25.39 o 
  -9  18   5       35.47       58.74     10.52 o 
  -8  18   5        5.29       13.42      8.66 o 
  -7  18   5        0.02       -7.57      7.57 o 
  -6  18   5       66.03       65.80      8.71 o 
  -5  18   5      241.74      258.68     12.41 o 
  -4  18   5       16.61       13.56      6.75 o 
  -3  18   5       49.57       43.36      9.72 o 
  -2  18   5       48.45       46.46      7.77 o 
  -1  18   5      154.10      149.16      9.13 o 
   0  18   5        3.06        8.27      7.43 o 
   1  18   5      147.04      130.51     13.43 o 
   2  18   5       28.00       21.15      8.97 o 
   3  18   5        1.55       13.66      9.43 o 
   4  18   5       11.38        1.74      8.43 o 
   5  18   5        0.48        5.92     11.28 o 
  -9  19   5      176.20      159.56     17.95 o 
  -8  19   5      221.55      231.31     19.28 o 
  -7  19   5      360.09      336.43     16.73 o 
  -6  19   5      244.88      239.23     15.06 o 
  -5  19   5      996.57      988.14     22.42 o 
  -4  19   5     1417.49     1455.66     37.45 o 
  -3  19   5      948.39      941.08     26.36 o 
  -2  19   5      676.94      767.35     21.67 o 
  -1  19   5      494.06      510.35     17.28 o 
   0  19   5      355.82      378.50     31.03 o 
   1  19   5      288.62      327.31     18.87 o 
   2  19   5      217.22      258.25     17.87 o 
   3  19   5      164.78      162.56     22.56 o 
   4  19   5      108.29      112.33     14.86 o 
  -8  20   5       16.96       21.54     11.28 o 
  -7  20   5       35.49       44.75     10.55 o 
  -6  20   5       23.16       -2.54      7.02 o 
  -5  20   5       31.26       23.34      6.91 o 
  -4  20   5        0.10       -1.27      5.47 o 
  -3  20   5        0.63       -5.70      5.70 o 
  -2  20   5       22.00       19.15      7.24 o 
  -1  20   5       56.96       52.27     10.83 o 
   0  20   5      134.22      127.45     14.81 o 
   1  20   5       18.53       15.51     11.99 o 
   2  20   5        3.90        9.54      8.43 o 
   3  20   5        1.20       10.37      8.43 o 
   4  20   5        2.78        1.41      8.97 o 
  -7  21   5      128.20      158.16     17.95 o 
  -6  21   5      125.59      143.64     13.68 o 
  -5  21   5       34.79       46.03      7.52 o 
  -4  21   5       18.17        8.35      7.12 o 
  -3  21   5       30.90       47.58      8.39 o 
  -2  21   5       70.00       80.54     10.02 o 
  -1  21   5       23.83        9.87     11.28 o 
   0  21   5      101.45      117.01     16.22 o 
   1  21   5      217.52      219.71     35.26 o 
   2  21   5       83.88       81.48     12.96 o 
   3  21   5      101.68      112.87     36.67 o 
  -6  22   5       13.81       27.78     11.44 o 
  -5  22   5        4.62       -0.38      6.42 o 
  -4  22   5        1.12       -0.94      5.38 o 
  -3  22   5        5.16       10.09      6.75 o 
  -2  22   5        0.60       -7.45     17.63 o 
  -1  22   5        0.23        1.41      9.87 o 
   0  22   5        1.70        1.41     12.69 o 
   1  22   5        2.01       15.88      9.43 o 
   2  22   5        0.04       -4.94      7.79 o 
  -5  23   5       16.10       -4.23      9.82 o 
  -4  23   5       47.91       37.89      9.70 o 
  -3  23   5        3.89        2.30      5.91 o 
  -2  23   5       23.68       25.01      9.43 o 
  -1  23   5       47.81       33.85     14.10 o 
   0  23   5       29.94       22.56     14.10 o 
   1  23   5       74.99       88.85     21.15 o 
  -3  24   5        0.07       -8.31      8.31 o 
  -2  24   5        3.57        0.00     12.69 o 
  -1  24   5        3.97        5.64     14.10 o 
 -13   0   6      213.22      197.44     25.39 o 
 -12   0   6      440.35      396.29     32.44 o 
 -11   0   6     1877.23     1800.93     60.64 o 
 -10   0   6     2213.27     2262.10     66.28 o 
  -9   0   6     2120.92     2091.45     60.64 o 
  -8   0   6     4414.33     4326.75     93.08 o 
  -7   0   6      676.18      619.13     34.55 o 
  -6   0   6     4364.50     4126.43    104.36 o 
  -5   0   6     3868.41     3917.77     77.57 o 
  -4   0   6     5673.83     5700.37    101.54 o 
  -3   0   6    10562.05    10355.71    167.82 o 
  -2   0   6    10180.15    10115.10    119.87 o 
  -1   0   6    13676.33    13220.44    184.75 o 
   0   0   6     5484.97     5417.45     71.30 o 
   1   0   6     4161.89     4191.76     60.18 o 
   2   0   6     1232.12     1274.07     28.09 o 
   3   0   6      360.92      391.99     15.90 o 
   4   0   6      563.60      559.88     32.44 o 
   5   0   6      139.34      152.31     21.15 o 
   6   0   6      350.80      385.01     32.44 o 
   7   0   6      145.34      198.85     26.80 o 
   8   0   6      194.97      196.03     28.21 o 
 -13   1   6        3.56       15.85     10.44 o 
 -12   1   6       46.94       63.59     12.96 o 
 -11   1   6       45.27       54.73     12.69 o 
 -10   1   6       28.76       38.08      9.97 o 
  -9   1   6        3.09       19.41      8.43 o 
  -8   1   6     1246.28     1241.90     26.39 o 
  -7   1   6        1.20       -1.28      2.95 o 
  -6   1   6      233.05      264.03      7.07 o 
  -5   1   6      517.41      509.89     10.57 o 
  -4   1   6     1040.31     1090.17     39.49 o 
  -3   1   6      517.37      553.64     12.98 o 
  -2   1   6       58.82       50.81      6.99 o 
  -1   1   6     1015.19     1080.91     15.01 o 
   0   1   6     1421.87     1469.53     18.02 o 
   1   1   6      327.29      316.17     12.62 o 
   2   1   6      139.30      132.34      6.95 o 
   3   1   6       47.20       53.85      5.72 o 
   4   1   6        2.43       -0.75      7.43 o 
   5   1   6        7.61       14.10      8.97 o 
   6   1   6       13.26       12.62      9.43 o 
   7   1   6        1.11       -9.43      9.43 o 
   8   1   6        0.23      -10.58     10.58 o 
 -13   2   6       75.17       89.27     14.86 o 
 -12   2   6       31.46       45.21     13.40 o 
 -11   2   6      527.71      544.38     23.93 o 
 -10   2   6     1104.16     1115.90     42.31 o 
  -9   2   6     1000.89      977.85     21.16 o 
  -8   2   6      821.07      836.74     21.63 o 
  -7   2   6     3643.03     3651.97     43.66 o 
  -6   2   6     6242.95     6466.35     55.47 o 
  -5   2   6     5460.25     5326.89     57.78 o 
  -4   2   6     4091.20     4066.45     45.80 o 
  -3   2   6        8.42       37.83      5.38 o 
  -2   2   6      809.73      784.73     15.09 o 
  -1   2   6     2926.33     2993.08     30.77 o 
   0   2   6     4267.28     4224.09     41.23 o 
   1   2   6     2484.41     2384.39     31.96 o 
   2   2   6     1878.99     1856.33     32.57 o 
   3   2   6     1317.44     1287.03     20.66 o 
   4   2   6      416.67      442.33     15.35 o 
   5   2   6      223.80      249.91     17.95 o 
   6   2   6       94.26      106.80     14.43 o 
   7   2   6      135.61      134.69     16.95 o 
   8   2   6       53.36       43.11     13.85 o 
 -13   3   6       15.24        0.71      9.97 o 
 -12   3   6       36.58       26.12     11.44 o 
 -11   3   6       17.43        6.42     18.33 o 
 -10   3   6       73.96       63.64     11.44 o 
  -9   3   6      527.19      493.08     15.55 o 
  -8   3   6       41.00       43.04      6.41 o 
  -7   3   6        9.89        8.55      4.97 o 
  -6   3   6       53.79       56.98     10.77 o 
  -5   3   6       13.09       13.85      5.42 o 
  -4   3   6       15.01        3.58      3.74 o 
  -3   3   6      968.58     1000.29     17.55 o 
  -2   3   6       43.47       40.82      3.83 o 
  -1   3   6        9.60       13.01      3.11 o 
   0   3   6       10.73       18.08      4.59 o 
   1   3   6        4.65        6.35      4.99 o 
   2   3   6       69.42       70.73      8.59 o 
   3   3   6       44.39       56.94      9.51 o 
   4   3   6       57.53       66.69      8.03 o 
   5   3   6        3.40        1.66      8.43 o 
   6   3   6        0.73        3.60     11.99 o 
   7   3   6        1.09       -5.64     13.40 o 
 -13   4   6       98.59       94.68     14.96 o 
 -12   4   6       42.30       49.25     12.44 o 
 -11   4   6      120.91      127.70     19.04 o 
 -10   4   6      514.34      455.98     16.37 o 
  -9   4   6      839.47      868.39     20.72 o 
  -8   4   6       61.78       69.00      7.47 o 
  -7   4   6       30.00       36.72      5.80 o 
  -6   4   6        2.79        0.00      4.65 o 
  -5   4   6      175.69      154.56      7.84 o 
  -4   4   6      389.17      404.47     11.59 o 
  -3   4   6      166.24      148.46      7.24 o 
  -2   4   6     3624.37     3773.32     36.13 o 
  -1   4   6     1799.23     1743.62     21.31 o 
   0   4   6     1264.52     1286.42     22.25 o 
   1   4   6       82.68       99.94      9.87 o 
   2   4   6       64.49       92.14      9.43 o 
   3   4   6      474.93      460.58     26.09 o 
   4   4   6      251.78      244.20     12.63 o 
   5   4   6      257.20      239.30     17.43 o 
   6   4   6       51.64       37.89     11.44 o 
   7   4   6       88.07      104.38     15.96 o 
 -13   5   6        6.38       11.99      9.97 o 
 -12   5   6       15.56       17.06     10.44 o 
 -11   5   6       27.23       17.96      9.43 o 
 -10   5   6       72.35       74.30      8.50 o 
  -9   5   6       92.71       89.68      8.30 o 
  -8   5   6       40.61       32.39      6.99 o 
  -7   5   6      181.52      172.25      9.20 o 
  -6   5   6       10.35        8.96      4.30 o 
  -5   5   6      512.90      551.03     13.69 o 
  -4   5   6      319.48      330.30     10.38 o 
  -3   5   6      212.72      281.56      7.29 o 
  -2   5   6        4.01        5.02      2.57 o 
  -1   5   6       46.38       50.69      4.28 o 
   0   5   6      215.00      223.11      9.48 o 
   1   5   6        0.02        0.00      4.69 o 
   2   5   6      107.74       91.04      9.43 o 
   3   5   6      207.77      209.27     13.21 o 
   4   5   6        0.68       -5.74      5.74 o 
   5   5   6       10.62       13.84      7.79 o 
   6   5   6       12.31       -2.82     12.69 o 
   7   5   6        3.35       -5.64     12.69 o 
 -13   6   6      217.87      207.91     19.43 o 
 -12   6   6      237.14      260.08     19.43 o 
 -11   6   6       72.73       70.95     11.97 o 
 -10   6   6      122.30      140.10     14.51 o 
  -9   6   6      318.66      334.70     14.01 o 
  -8   6   6      812.52      821.51     19.74 o 
  -7   6   6      156.61      154.76      9.22 o 
  -6   6   6     1179.89     1156.88     18.44 o 
  -5   6   6     2487.61     2543.48     33.71 o 
  -4   6   6      675.34      679.76     14.94 o 
  -3   6   6     2973.77     2883.53     29.07 o 
  -2   6   6     1981.71     2070.03     23.33 o 
  -1   6   6      688.93      695.12     18.12 o 
   0   6   6     1379.63     1400.25     27.22 o 
   1   6   6      840.38      823.85     22.94 o 
   2   6   6      269.02      262.37     14.43 o 
   3   6   6      278.39      290.70     15.43 o 
   4   6   6      248.30      256.42     21.86 o 
   5   6   6      189.91      186.78     14.23 o 
   6   6   6      225.18      176.29     23.97 o 
   7   6   6       70.41       87.44     21.15 o 
 -12   7   6       18.77       16.18     10.44 o 
 -11   7   6       27.58       14.08      7.24 o 
 -10   7   6      426.12      419.01     16.50 o 
  -9   7   6      132.72      129.68     16.61 o 
  -8   7   6      449.97      432.98     15.09 o 
  -7   7   6       64.91       54.33      7.02 o 
  -6   7   6      428.89      474.85     12.09 o 
  -5   7   6      519.84      544.74     14.31 o 
  -4   7   6      228.29      212.94     10.97 o 
  -3   7   6      195.71      191.53      6.31 o 
  -2   7   6      144.90      172.22      6.35 o 
  -1   7   6       95.32       89.17     12.04 o 
   0   7   6      115.21      132.24      8.14 o 
   1   7   6        0.19        5.51      5.42 o 
   2   7   6        0.01        4.62      5.42 o 
   3   7   6       10.08       16.64      8.46 o 
   4   7   6        1.72        0.00      9.17 o 
   5   7   6        7.28        3.85      7.43 o 
   6   7   6       16.38       16.92     14.10 o 
   7   7   6        5.56      -11.28     12.69 o 
 -12   8   6      267.81      277.30     19.87 o 
 -11   8   6      327.94      306.92     19.07 o 
 -10   8   6      693.90      713.80     21.14 o 
  -9   8   6      642.60      611.97     18.69 o 
  -8   8   6      678.82      676.24     18.17 o 
  -7   8   6     4509.95     4394.77     45.96 o 
  -6   8   6     5432.92     5427.86     52.96 o 
  -5   8   6     7314.98     7277.18     75.23 o 
  -4   8   6     6166.17     6081.09    105.36 o 
  -3   8   6     4119.56     4113.44     38.79 o 
  -2   8   6     2905.50     2915.19     29.42 o 
  -1   8   6     1071.96     1008.68     26.01 o 
   0   8   6     2261.90     2098.42     31.69 o 
   1   8   6     1457.82     1403.98     31.91 o 
   2   8   6     1429.64     1435.43     67.69 o 
   3   8   6     1010.94     1022.93     28.87 o 
   4   8   6      294.14      322.27     17.87 o 
   5   8   6      323.09      350.32     19.27 o 
   6   8   6      205.48      241.16     28.21 o 
   7   8   6      167.77      121.28     23.97 o 
 -12   9   6       28.50       32.85     20.45 o 
 -11   9   6        7.85       17.12      7.84 o 
 -10   9   6        4.48       23.76      7.47 o 
  -9   9   6        7.38       12.96      6.75 o 
  -8   9   6      189.23      173.04     10.87 o 
  -7   9   6      960.23      925.82     30.74 o 
  -6   9   6      196.65      197.67      8.94 o 
  -5   9   6      129.12      161.71      9.42 o 
  -4   9   6      612.53      636.94     18.73 o 
  -3   9   6      703.64      722.41     12.14 o 
  -2   9   6      470.83      484.90     13.57 o 
  -1   9   6        0.67        7.84      4.56 o 
   0   9   6      246.63      254.06     11.34 o 
   1   9   6        0.17       -1.54      9.17 o 
   2   9   6       50.25       39.15     12.69 o 
   3   9   6        9.84       13.54      7.43 o 
   4   9   6       23.74       17.84      8.43 o 
   5   9   6        0.47        0.18      7.79 o 
   6   9   6        0.01       -9.87     11.28 o 
   7   9   6        7.37       33.85     18.33 o 
 -12  10   6      507.55      525.80     23.32 o 
 -11  10   6      872.57      884.42     24.91 o 
 -10  10   6     1136.59     1185.24     27.40 o 
  -9  10   6     1209.62     1235.38     26.59 o 
  -8  10   6      498.26      477.50     16.24 o 
  -7  10   6      326.70      360.38     13.23 o 
  -6  10   6      531.69      554.05     13.48 o 
  -5  10   6     2154.47     2112.70     30.50 o 
  -4  10   6     3688.21     3674.01     47.48 o 
  -3  10   6     6043.35     5994.15     64.16 o 
  -2  10   6     6547.99     6489.94     69.84 o 
  -1  10   6     4111.78     4029.32     49.57 o 
   0  10   6     1340.98     1375.69     25.48 o 
   1  10   6      942.16      920.07     66.28 o 
   2  10   6      442.16      441.04     18.95 o 
   3  10   6      312.31      319.81     34.55 o 
   4  10   6      280.46      263.67     16.86 o 
   5  10   6      208.60      217.91     16.25 o 
   6  10   6      108.50       98.24     23.97 o 
   7  10   6      116.13      112.82     23.97 o 
 -12  11   6        0.01       -6.55      7.84 o 
 -11  11   6        4.78        8.33      7.77 o 
 -10  11   6       19.11       17.38      8.75 o 
  -9  11   6      282.82      275.09     13.84 o 
  -8  11   6        0.73       -5.50      5.50 o 
  -7  11   6       69.80       73.86      6.80 o 
  -6  11   6     1291.72     1207.04     20.21 o 
  -5  11   6      630.70      641.07     16.76 o 
  -4  11   6       90.76       90.53      6.45 o 
  -3  11   6       22.92       34.09      5.28 o 
  -2  11   6      234.80      214.77      9.88 o 
  -1  11   6      484.00      465.80     22.37 o 
   0  11   6      293.45      299.29     12.74 o 
   1  11   6      449.43      418.04     23.27 o 
   2  11   6       34.45       55.76      9.43 o 
   3  11   6        5.58       26.13     11.28 o 
   4  11   6        3.83        5.20      7.79 o 
   5  11   6        4.21        4.94      7.98 o 
   6  11   6        6.12       -6.77      6.77 o 
 -11  12   6      214.82      207.49     19.99 o 
 -10  12   6      169.00      169.66     12.63 o 
  -9  12   6       45.47       50.89      8.39 o 
  -8  12   6       68.26       76.06      7.38 o 
  -7  12   6      170.29      182.08      9.09 o 
  -6  12   6     1784.55     1767.07     39.69 o 
  -5  12   6     1793.29     1726.51     27.40 o 
  -4  12   6      212.13      249.83     31.73 o 
  -3  12   6        2.75       -2.82      7.76 o 
  -2  12   6      124.90      109.65      7.66 o 
  -1  12   6      502.97      503.06     15.33 o 
   0  12   6      629.95      599.63     20.87 o 
   1  12   6      956.56      886.57     26.41 o 
   2  12   6      885.64      878.66     27.92 o 
   3  12   6      386.05      367.83     51.48 o 
   4  12   6      160.13      132.32     16.92 o 
   5  12   6        1.19        1.41      7.79 o 
   6  12   6       26.74       36.03     10.83 o 
 -11  13   6        7.39        3.58      7.84 o 
 -10  13   6       16.28        7.42      7.24 o 
  -9  13   6       67.74       69.95      9.48 o 
  -8  13   6       19.59       13.03      5.57 o 
  -7  13   6       18.64       12.87      5.09 o 
  -6  13   6        9.15        4.32      4.68 o 
  -5  13   6       57.05       51.56      9.43 o 
  -4  13   6      149.21      142.44     14.10 o 
  -3  13   6        2.32       -3.21      5.42 o 
  -2  13   6       39.10       49.69      8.72 o 
  -1  13   6       20.27       23.31      8.47 o 
   0  13   6       57.15       41.18      8.43 o 
   1  13   6        0.01       -0.71      5.98 o 
   2  13   6        5.90       -0.33      6.42 o 
   3  13   6        9.02       11.28      7.98 o 
   4  13   6       10.60       11.45      9.17 o 
   5  13   6       19.53       21.96     10.15 o 
   6  13   6        7.26        6.38      9.43 o 
 -11  14   6      198.40      192.00     12.50 o 
 -10  14   6      387.60      382.64     17.36 o 
  -9  14   6       91.82       89.13     10.23 o 
  -8  14   6       10.91        0.18      5.70 o 
  -7  14   6        0.49       -5.12      5.12 o 
  -6  14   6       21.81       20.93      7.02 o 
  -5  14   6       27.60       26.46      8.43 o 
  -4  14   6      274.34      271.33     15.43 o 
  -3  14   6      302.40      279.18     15.96 o 
  -2  14   6      568.75      578.92     19.45 o 
  -1  14   6     1670.03     1688.58     38.00 o 
   0  14   6      221.84      231.19     18.33 o 
   1  14   6        1.50       -5.64      9.87 o 
   2  14   6       63.92       71.95     10.97 o 
   3  14   6      110.05      101.85     12.96 o 
   4  14   6      157.04      153.24     21.86 o 
   5  14   6       10.97       16.22      9.97 o 
 -10  15   6        7.21        8.19      6.63 o 
  -9  15   6       19.90       24.93     11.53 o 
  -8  15   6      116.41      120.44     13.43 o 
  -7  15   6       71.16       74.06     18.45 o 
  -6  15   6       80.63       76.77     12.78 o 
  -5  15   6      360.60      323.70     16.95 o 
  -4  15   6      441.41      373.80     22.56 o 
  -3  15   6        4.26        7.71      7.43 o 
  -2  15   6        3.28        6.30      7.43 o 
  -1  15   6       15.99       34.02      9.93 o 
   0  15   6        4.21       -2.82      5.98 o 
   1  15   6        0.23        4.51      7.43 o 
   2  15   6       60.48       64.25     10.97 o 
   3  15   6        2.35       -0.56      8.46 o 
   4  15   6        1.43       -0.75      8.43 o 
   5  15   6       22.89       31.73     10.97 o 
 -10  16   6      156.55      180.66     17.58 o 
  -9  16   6      241.80      243.94     23.27 o 
  -8  16   6      443.71      478.09     31.73 o 
  -7  16   6      458.35      487.48     20.16 o 
  -6  16   6      791.07      817.15     27.06 o 
  -5  16   6      975.32     1041.51     29.92 o 
  -4  16   6      911.68      876.21     27.41 o 
  -3  16   6     1048.13      963.30     28.92 o 
  -2  16   6      912.62      918.87     28.92 o 
  -1  16   6     1190.96     1160.80     25.40 o 
   0  16   6      322.90      341.46     18.27 o 
   1  16   6      316.58      373.56     19.43 o 
   2  16   6      155.52      190.39     15.86 o 
   3  16   6       96.74      129.18     14.43 o 
   4  16   6      232.40      194.85     28.91 o 
   5  16   6      136.09      176.28     24.68 o 
 -10  17   6        0.07       -4.01      7.24 o 
  -9  17   6        1.67        4.18      7.57 o 
  -8  17   6        0.80        7.10      7.57 o 
  -7  17   6       19.75       25.60     10.02 o 
  -6  17   6       26.51       35.35      8.59 o 
  -5  17   6        0.35        2.30     11.18 o 
  -4  17   6       55.32       82.56     11.44 o 
  -3  17   6        9.19       11.63      8.46 o 
  -2  17   6       30.52       27.50      8.97 o 
  -1  17   6        5.02        8.53      6.70 o 
   0  17   6        6.24        1.41      6.98 o 
   1  17   6       42.99       46.07     10.44 o 
   2  17   6      144.36      135.09     14.43 o 
   3  17   6       22.05       14.03     11.99 o 
   4  17   6        0.48        4.94      8.97 o 
  -9  18   6      174.50      180.75     14.10 o 
  -8  18   6      313.53      343.54     21.74 o 
  -7  18   6      926.81      952.12     22.41 o 
  -6  18   6     1365.49     1447.52     29.31 o 
  -5  18   6     1345.16     1387.23     30.88 o 
  -4  18   6     1105.04     1068.33     53.59 o 
  -3  18   6      976.65      917.78     24.15 o 
  -2  18   6      633.22      639.68     20.32 o 
  -1  18   6      410.69      413.02     19.87 o 
   0  18   6      550.70      556.60     23.29 o 
   1  18   6      349.60      402.99     34.55 o 
   2  18   6      411.25      396.53     24.68 o 
   3  18   6      307.47      318.53     24.68 o 
   4  18   6      113.46      124.56     15.96 o 
  -8  19   6       32.07       39.53      9.48 o 
  -7  19   6        5.15       -3.31      6.75 o 
  -6  19   6        7.73       12.79      6.40 o 
  -5  19   6        4.31       -1.11      6.15 o 
  -4  19   6       46.80       52.18      8.96 o 
  -3  19   6       81.21       85.55     10.02 o 
  -2  19   6       14.53       23.10      7.41 o 
  -1  19   6       35.72       29.62     14.10 o 
   0  19   6        4.65        7.76      7.98 o 
   1  19   6        2.37       -1.13      7.43 o 
   2  19   6        4.34        6.46      9.43 o 
   3  19   6       36.97       46.88     11.97 o 
  -8  20   6       34.07       50.37     10.38 o 
  -7  20   6       50.35       45.93      9.95 o 
  -6  20   6       63.08       76.78     15.24 o 
  -5  20   6      127.34      115.66      9.87 o 
  -4  20   6      270.61      277.77     14.61 o 
  -3  20   6      385.19      400.06     17.36 o 
  -2  20   6      639.74      641.44     20.62 o 
  -1  20   6      308.06      352.57     29.62 o 
   0  20   6      177.23      143.85     22.56 o 
   1  20   6       37.97       40.00     10.83 o 
   2  20   6       68.01       66.20     12.44 o 
  -7  21   6        5.70       -3.29      7.33 o 
  -6  21   6        1.85       -1.50      6.31 o 
  -5  21   6      140.99      145.21     10.97 o 
  -4  21   6      110.30      113.72     11.40 o 
  -3  21   6        8.19       -2.25     12.77 o 
  -2  21   6        3.32        1.14      6.41 o 
  -1  21   6        8.42       16.92     12.69 o 
   0  21   6       35.70       40.90     16.92 o 
   1  21   6       34.65        5.64     14.10 o 
   2  21   6       17.41       20.28     10.44 o 
  -6  22   6      134.57      165.03     13.97 o 
  -5  22   6      174.32      171.64     11.79 o 
  -4  22   6       20.48       15.35      7.21 o 
  -3  22   6        2.01        5.47      7.02 o 
  -2  22   6        4.24        8.46     12.69 o 
  -1  22   6        2.45        1.41     11.28 o 
   0  22   6        8.79        1.41     11.28 o 
   1  22   6       89.05       46.54     16.92 o 
  -4  23   6       37.17       28.24      7.74 o 
  -3  23   6        2.80        5.53      7.02 o 
  -2  23   6        7.97       11.28     11.28 o 
  -1  23   6        8.93        7.05     12.69 o 
 -13   1   7      610.11      672.71     43.72 o 
 -12   1   7      434.87      403.93     22.42 o 
 -11   1   7      450.63      451.29     22.94 o 
 -10   1   7      532.44      574.03     25.39 o 
  -9   1   7     2395.04     2390.47     46.87 o 
  -8   1   7     4473.18     4622.00     78.98 o 
  -7   1   7     2254.03     2173.70     30.30 o 
  -6   1   7     2803.12     2688.13     27.63 o 
  -5   1   7     2347.63     2166.36     37.39 o 
  -4   1   7     5305.57     5166.57     68.79 o 
  -3   1   7     3942.25     3951.00     46.08 o 
  -2   1   7     4907.76     4743.49     52.30 o 
  -1   1   7     2256.49     2135.29     23.28 o 
   0   1   7     2159.39     2029.48     30.10 o 
   1   1   7     2590.55     2468.01     30.61 o 
   2   1   7     1386.07     1357.53     24.22 o 
   3   1   7      939.41      928.56     21.99 o 
   4   1   7      407.74      419.56     21.94 o 
   5   1   7      204.84      200.48     23.97 o 
   6   1   7      112.81      119.47     16.43 o 
   7   1   7       47.21       58.53     14.96 o 
 -13   2   7        0.02       -1.07     10.44 o 
 -12   2   7       75.36       77.37     16.92 o 
 -11   2   7        0.12       -7.98      7.98 o 
 -10   2   7        1.73       -4.32     11.99 o 
  -9   2   7       44.23       40.27      9.43 o 
  -8   2   7       32.59       23.50      7.43 o 
  -7   2   7        8.48       14.02      4.96 o 
  -6   2   7      337.26      334.15     13.98 o 
  -5   2   7        0.09       -1.25      4.94 o 
  -4   2   7        1.50       -3.29      4.21 o 
  -3   2   7      471.31      464.59     17.81 o 
  -2   2   7      450.12      426.16     28.21 o 
  -1   2   7      192.92      181.90      7.38 o 
   0   2   7        8.31       16.22      6.35 o 
   1   2   7      338.46      326.59     17.76 o 
   2   2   7      277.40      273.85     10.40 o 
   3   2   7      145.17      160.13     15.11 o 
   4   2   7        2.62       -1.99      9.87 o 
   5   2   7        0.39        9.80      9.43 o 
   6   2   7        1.22       -8.43      8.43 o 
   7   2   7        0.30        5.17     10.44 o 
 -13   3   7      390.41      385.01     35.26 o 
 -12   3   7      367.32      407.97     39.49 o 
 -11   3   7       48.32       50.07     16.92 o 
 -10   3   7      122.05      121.86     28.91 o 
  -9   3   7      668.62      663.10     25.39 o 
  -8   3   7      328.57      350.59     12.24 o 
  -7   3   7     2062.56     2077.17     30.43 o 
  -6   3   7     1176.43     1184.88     20.69 o 
  -5   3   7      823.60      852.45     21.87 o 
  -4   3   7     1409.77     1404.29     27.84 o 
  -3   3   7     2425.82     2480.83     32.98 o 
  -2   3   7      380.98      375.81      9.68 o 
  -1   3   7      169.96      179.82      7.15 o 
   0   3   7      715.61      695.56     20.42 o 
   1   3   7      751.14      734.89     21.94 o 
   2   3   7     1209.77     1223.40     38.08 o 
   3   3   7      583.09      583.84     18.25 o 
   4   3   7      215.02      207.55     16.95 o 
   5   3   7      198.45      175.05     22.56 o 
   6   3   7       98.16       94.21     14.96 o 
   7   3   7       54.04       29.94     14.10 o 
 -13   4   7        0.54        9.17     10.97 o 
 -12   4   7       18.54       -3.29      8.81 o 
 -11   4   7        4.10        6.39      8.43 o 
 -10   4   7        3.23        2.26      7.43 o 
  -9   4   7        6.60        0.71      6.98 o 
  -8   4   7       62.25       69.58      7.24 o 
  -7   4   7     1508.13     1406.46     24.53 o 
  -6   4   7      119.75      101.87      8.81 o 
  -5   4   7      252.01      239.28     10.02 o 
  -4   4   7      162.13      142.73      7.86 o 
  -3   4   7       39.44       36.06      4.96 o 
  -2   4   7      128.75      110.54      5.61 o 
  -1   4   7        7.88       10.38      3.55 o 
   0   4   7       61.58       58.32      7.43 o 
   1   4   7       11.07        6.35      5.98 o 
   2   4   7      103.92       93.86     10.44 o 
   3   4   7        9.21       11.48      6.77 o 
   4   4   7      110.20       80.20     10.44 o 
   5   4   7       22.50       19.74     14.10 o 
   6   4   7       16.04      -11.28     11.28 o 
   7   4   7        1.11        7.05     15.51 o 
 -13   5   7      121.66      111.70     15.96 o 
 -12   5   7      310.36      313.86     20.87 o 
 -11   5   7      643.65      641.67     26.41 o 
 -10   5   7      561.48      556.70     23.42 o 
  -9   5   7        5.65       15.80      5.80 o 
  -8   5   7      445.38      455.53     15.95 o 
  -7   5   7      189.61      189.15      9.41 o 
  -6   5   7       10.71       -1.67      4.56 o 
  -5   5   7        1.98        4.31      4.30 o 
  -4   5   7        7.11       -1.56      6.61 o 
  -3   5   7      360.27      360.09     10.18 o 
  -2   5   7      583.45      600.00     11.67 o 
  -1   5   7     2073.94     1985.07     24.36 o 
   0   5   7     1261.94     1302.67     23.87 o 
   1   5   7      634.31      606.10     35.96 o 
   2   5   7      497.83      491.61     19.43 o 
   3   5   7       17.04       27.50      7.98 o 
   4   5   7       55.53       57.40     10.15 o 
   5   5   7       90.24       62.05     18.33 o 
   6   5   7       86.53       81.80     21.15 o 
 -13   6   7        0.25        1.41     10.97 o 
 -12   6   7       15.19       19.34     10.44 o 
 -11   6   7       50.47       62.08     11.97 o 
 -10   6   7        1.52        9.13     16.22 o 
  -9   6   7       34.64       35.35      6.82 o 
  -8   6   7     1033.67     1045.52     22.07 o 
  -7   6   7     1462.67     1451.76     28.39 o 
  -6   6   7      229.25      203.80      9.95 o 
  -5   6   7       18.28        7.12      4.75 o 
  -4   6   7      740.23      762.46     20.06 o 
  -3   6   7     2141.56     2144.69     37.25 o 
  -2   6   7      835.51      812.35     14.05 o 
  -1   6   7      126.54      145.17     13.65 o 
   0   6   7      262.03      267.27     11.11 o 
   1   6   7       11.33        1.41      5.42 o 
   2   6   7        0.23       -1.63      6.42 o 
   3   6   7        4.34        6.35      7.76 o 
   4   6   7        0.82        4.42      7.43 o 
   5   6   7       13.60        9.87     14.10 o 
   6   6   7        0.06       22.56     15.51 o 
 -12   7   7      445.70      534.50     36.67 o 
 -11   7   7      234.02      271.53     18.95 o 
 -10   7   7      436.56      451.92     16.94 o 
  -9   7   7      100.89       93.10      8.88 o 
  -8   7   7      662.56      661.45     18.10 o 
  -7   7   7      687.83      662.01     18.75 o 
  -6   7   7     1900.91     1898.98     30.21 o 
  -5   7   7     3134.13     3105.07     40.38 o 
  -4   7   7     5552.87     5443.17     59.82 o 
  -3   7   7     4057.65     4085.10     41.32 o 
  -2   7   7     1526.08     1545.13     20.17 o 
  -1   7   7      937.20      966.81     20.25 o 
   0   7   7      540.84      561.42     19.43 o 
   1   7   7      392.72      415.43     18.33 o 
   2   7   7      606.55      567.89     21.94 o 
   3   7   7      654.55      655.78     24.42 o 
   4   7   7      412.93      468.08     21.28 o 
   5   7   7      181.45      229.88     25.39 o 
   6   7   7       53.73       28.21     16.92 o 
 -12   8   7       39.19       48.65     12.96 o 
 -11   8   7       43.76       77.03     12.44 o 
 -10   8   7        2.38       -1.93      6.41 o 
  -9   8   7        0.10       -5.90      8.25 o 
  -8   8   7        2.38       -1.20      5.12 o 
  -7   8   7        1.48        3.84      4.73 o 
  -6   8   7       11.01        7.44      5.11 o 
  -5   8   7      298.69      286.52     11.40 o 
  -4   8   7       30.66       49.66      6.24 o 
  -3   8   7        9.17       14.24      3.73 o 
  -2   8   7       25.50       29.29      5.80 o 
  -1   8   7       35.62       21.62      5.58 o 
   0   8   7        4.58       18.33      7.05 o 
   1   8   7        3.46       10.58      7.76 o 
   2   8   7      116.56      128.22     11.84 o 
   3   8   7        0.26        5.74      7.43 o 
   4   8   7       11.93       16.14      8.81 o 
   5   8   7       11.64        1.41     12.69 o 
   6   8   7        0.10       -1.41     12.69 o 
 -12   9   7      658.47      750.19     30.40 o 
 -11   9   7      550.88      592.12     26.41 o 
 -10   9   7      867.90      898.57     46.59 o 
  -9   9   7     2138.33     2082.18     35.77 o 
  -8   9   7     1564.11     1511.53     33.50 o 
  -7   9   7     2014.20     1932.46     27.57 o 
  -6   9   7      946.78      935.59     20.11 o 
  -5   9   7     1280.58     1311.09     23.45 o 
  -4   9   7     2221.71     2253.13     31.73 o 
  -3   9   7     4250.35     4251.93     51.51 o 
  -2   9   7     3859.34     3919.10     48.35 o 
  -1   9   7     3976.26     3907.60     49.81 o 
   0   9   7     3444.49     3469.11     57.28 o 
   1   9   7     1074.28     1132.91     30.40 o 
   2   9   7      521.36      479.18     20.42 o 
   3   9   7      282.32      293.54     29.62 o 
   4   9   7      201.14      200.21     15.86 o 
   5   9   7      169.82      177.53     15.86 o 
   6   9   7       81.67       73.33     21.15 o 
 -12  10   7        1.06        1.68     10.44 o 
 -11  10   7        0.18       10.55      7.77 o 
 -10  10   7        0.03        2.02      6.41 o 
  -9  10   7       26.29       28.56      9.39 o 
  -8  10   7      150.52      161.50      9.09 o 
  -7  10   7        4.75       -0.75      4.28 o 
  -6  10   7        2.42        3.03      5.27 o 
  -5  10   7      239.23      233.65     10.41 o 
  -4  10   7     1385.76     1316.56     31.91 o 
  -3  10   7      347.75      370.55     17.43 o 
  -2  10   7       70.01       78.50      7.66 o 
  -1  10   7      133.42      169.23     10.29 o 
   0  10   7      334.22      302.45     16.86 o 
   1  10   7      138.03      154.55     12.96 o 
   2  10   7        1.22        4.23      6.98 o 
   3  10   7       17.32       23.82      8.81 o 
   4  10   7        1.00        1.83      8.43 o 
   5  10   7        0.04       -7.79      7.79 o 
   6  10   7        0.62        5.64     14.10 o 
 -12  11   7      166.76      171.77     17.63 o 
 -11  11   7      282.54      294.64     15.73 o 
 -10  11   7      673.93      684.16     21.37 o 
  -9  11   7      581.60      596.26     19.19 o 
  -8  11   7     1303.45     1266.02     22.82 o 
  -7  11   7      765.90      799.13     23.67 o 
  -6  11   7       63.83       84.33      7.47 o 
  -5  11   7      499.39      521.50     20.42 o 
  -4  11   7      643.95      650.39     22.94 o 
  -3  11   7     1133.49     1115.53     29.92 o 
  -2  11   7     1000.42     1005.98     28.36 o 
  -1  11   7     1217.17     1242.27     27.54 o 
   0  11   7      357.98      343.25     16.86 o 
   1  11   7      796.36      825.43     26.41 o 
   2  11   7      536.28      515.97     21.94 o 
   3  11   7      291.15      283.74     42.31 o 
   4  11   7      256.76      280.45     18.95 o 
   5  11   7      107.71      103.34     16.92 o 
 -11  12   7        0.27       -0.96      7.02 o 
 -10  12   7       47.51       69.34      9.48 o 
  -9  12   7        2.27       -2.63      8.02 o 
  -8  12   7        4.05        0.47      5.25 o 
  -7  12   7      236.40      222.76     17.91 o 
  -6  12   7        3.42       -3.53      5.98 o 
  -5  12   7       83.53       88.41     10.58 o 
  -4  12   7      260.64      252.19     15.43 o 
  -3  12   7      100.50       92.51     12.69 o 
  -2  12   7        2.15       -4.38      8.68 o 
  -1  12   7        3.79        5.23      4.96 o 
   0  12   7      222.41      186.55     13.43 o 
   1  12   7        0.17       -5.98      5.98 o 
   2  12   7       89.93       85.99     11.44 o 
   3  12   7       50.24       44.38     10.44 o 
   4  12   7        0.67        4.23      8.43 o 
   5  12   7        0.66        2.82      8.97 o 
 -11  13   7       23.68       35.34      9.20 o 
 -10  13   7       78.49       84.57     10.29 o 
  -9  13   7      254.06      222.36     13.23 o 
  -8  13   7      327.11      325.57     14.91 o 
  -7  13   7       56.15       56.26      8.30 o 
  -6  13   7       12.11       15.36      7.28 o 
  -5  13   7       18.48       14.85      7.43 o 
  -4  13   7      398.30      387.57     18.43 o 
  -3  13   7      356.34      365.66     25.39 o 
  -2  13   7      197.16      186.68     13.96 o 
  -1  13   7       18.28       17.97      5.94 o 
   0  13   7        5.51        0.43      6.42 o 
   1  13   7      487.05      516.84     21.87 o 
   2  13   7      133.68      108.00     12.96 o 
   3  13   7      245.10      212.96     16.95 o 
   4  13   7      126.05      118.56     14.43 o 
   5  13   7       79.42       68.09     12.85 o 
 -11  14   7       30.37       41.37      9.77 o 
 -10  14   7        1.74       -7.98      7.98 o 
  -9  14   7       16.97       12.54      9.43 o 
  -8  14   7       45.30       48.47      8.30 o 
  -7  14   7       86.14       74.51      9.20 o 
  -6  14   7        0.79       -5.58      5.58 o 
  -5  14   7       28.16       32.74      8.97 o 
  -4  14   7      145.11      124.39     12.69 o 
  -3  14   7        7.27       11.99      9.17 o 
  -2  14   7       15.52        4.94      6.98 o 
  -1  14   7        9.45        0.94      5.70 o 
   0  14   7      106.24      116.24     11.84 o 
   1  14   7       17.22        8.46     11.28 o 
   2  14   7       37.60       48.86     10.97 o 
   3  14   7        0.01       -0.50      8.43 o 
   4  14   7       11.66        9.25      8.81 o 
 -10  15   7      171.26      189.01     17.43 o 
  -9  15   7      465.11      457.56     22.94 o 
  -8  15   7      347.07      336.86     15.73 o 
  -7  15   7      173.42      166.27     11.92 o 
  -6  15   7       39.14       43.36      8.06 o 
  -5  15   7        1.97        4.94      6.98 o 
  -4  15   7       81.04       91.05     11.97 o 
  -3  15   7      208.86      191.71     16.22 o 
  -2  15   7      594.16      629.39     24.87 o 
  -1  15   7      723.63      740.27     38.78 o 
   0  15   7      773.48      803.33     27.30 o 
   1  15   7      666.87      674.99     25.87 o 
   2  15   7      139.12      155.25     21.15 o 
   3  15   7       16.06       19.82     11.99 o 
   4  15   7        2.87        5.42     14.81 o 
 -10  16   7        7.40        4.01      9.43 o 
  -9  16   7        9.07        8.61     10.58 o 
  -8  16   7      148.46      145.89     12.16 o 
  -7  16   7       32.03       16.69      8.06 o 
  -6  16   7       92.98       98.61     10.52 o 
  -5  16   7       13.00       23.54     23.27 o 
  -4  16   7       86.00       84.47     11.44 o 
  -3  16   7      296.12      302.41     18.43 o 
  -2  16   7      472.56      489.13     22.42 o 
  -1  16   7        4.05        6.08     13.40 o 
   0  16   7        0.08        1.41      7.43 o 
   1  16   7       24.64       40.29     10.44 o 
   2  16   7        1.75        7.76      8.97 o 
   3  16   7        5.39       11.73      9.43 o 
   4  16   7       17.54        7.05      9.97 o 
  -9  17   7      199.82      208.93     18.33 o 
  -8  17   7      418.94      441.03     22.94 o 
  -7  17   7      522.98      567.62     33.07 o 
  -6  17   7      685.50      710.07     24.76 o 
  -5  17   7     1898.43     1893.56     43.88 o 
  -4  17   7     1563.09     1685.55     41.88 o 
  -3  17   7     1041.13     1039.86     32.40 o 
  -2  17   7      485.37      487.04     22.94 o 
  -1  17   7      458.99      492.19     33.85 o 
   0  17   7      232.92      242.57     25.39 o 
   1  17   7      305.49      335.29     28.21 o 
   2  17   7      282.81      276.70     19.43 o 
   3  17   7      178.54      172.75     41.60 o 
  -9  18   7       32.92       29.78      9.20 o 
  -8  18   7      129.23      156.75     16.86 o 
  -7  18   7       53.77       56.66      9.50 o 
  -6  18   7       72.20       68.29     12.16 o 
  -5  18   7        1.37       -3.40      8.43 o 
  -4  18   7       28.39       23.27      9.97 o 
  -3  18   7       66.40       94.78     13.43 o 
  -2  18   7       29.33       25.74      9.82 o 
  -1  18   7       21.31       42.31     15.51 o 
   0  18   7        0.29        5.64     11.28 o 
   1  18   7       72.06       75.34     12.44 o 
   2  18   7        3.40       -3.29     10.58 o 
   3  18   7        4.47       14.57     10.44 o 
  -8  19   7      326.83      353.50     18.44 o 
  -7  19   7      142.99      157.66     11.41 o 
  -6  19   7      128.10      126.65     12.16 o 
  -5  19   7      125.61      150.91     14.96 o 
  -4  19   7      338.34      384.92     22.56 o 
  -3  19   7      647.27      619.69     20.89 o 
  -2  19   7      635.27      623.16     21.14 o 
  -1  19   7      498.70      545.78     36.67 o 
   0  19   7      542.22      510.52     35.26 o 
   1  19   7      223.43      218.59     26.80 o 
   2  19   7       62.62       86.93     14.43 o 
  -7  20   7        0.01        0.76      6.80 o 
  -6  20   7        8.79        6.33      6.85 o 
  -5  20   7       10.38       10.33      6.85 o 
  -4  20   7       16.05       26.40      8.39 o 
  -3  20   7       89.21       99.93     10.98 o 
  -2  20   7        5.72        0.35      7.79 o 
  -1  20   7       16.58       19.74     15.51 o 
   0  20   7       11.82       28.21     15.51 o 
   1  20   7       20.81        8.46     14.10 o 
  -6  21   7       59.15       65.54      9.29 o 
  -5  21   7       55.06       63.56     10.99 o 
  -4  21   7       70.17       98.02     11.11 o 
  -3  21   7       63.96       60.89     11.69 o 
  -2  21   7       40.95       43.72     15.51 o 
  -1  21   7       41.74       35.26     15.51 o 
   0  21   7       38.35       35.26     16.92 o 
  -5  22   7        0.40       -2.77      6.69 o 
  -4  22   7        7.65        3.63      7.84 o 
  -3  22   7        4.04        5.71      7.24 o 
  -2  22   7        5.26       12.69     12.69 o 
 -13   0   8      382.60      400.52     33.85 o 
 -12   0   8      870.98      833.48     45.13 o 
 -11   0   8     1371.05     1494.90     56.41 o 
 -10   0   8     2225.10     2271.97     67.69 o 
  -9   0   8     1584.56     1712.08     55.00 o 
  -8   0   8      744.65      682.58     32.44 o 
  -7   0   8     7749.78     7670.53    142.44 o 
  -6   0   8     3990.61     4030.59     86.03 o 
  -5   0   8     1647.24     1540.03     45.13 o 
  -4   0   8     1632.90     1544.26     43.72 o 
  -3   0   8     1788.32     1729.01     46.54 o 
  -2   0   8     2025.76     1999.22     38.08 o 
  -1   0   8     3999.42     3794.12     95.90 o 
   0   0   8     3199.94     3267.63     74.75 o 
   1   0   8     1131.39     1166.95     29.72 o 
   2   0   8     1166.46     1197.45     69.10 o 
   3   0   8      564.76      623.35     36.67 o 
   4   0   8      148.84      173.46     23.97 o 
   5   0   8      199.24      207.31     26.80 o 
   6   0   8       79.04       98.72     22.56 o 
 -13   1   8        5.90        9.87     10.97 o 
 -12   1   8       17.93       11.99      9.97 o 
 -11   1   8       46.07       41.18     16.22 o 
 -10   1   8      235.86      258.60     17.43 o 
  -9   1   8      274.45      288.94     32.44 o 
  -8   1   8       32.56       18.24      7.43 o 
  -7   1   8       45.85       48.08      8.97 o 
  -6   1   8      159.92      181.42     11.99 o 
  -5   1   8        0.75        5.90      5.42 o 
  -4   1   8      172.94      168.88     10.44 o 
  -3   1   8        0.01       -1.66      5.59 o 
  -2   1   8       47.13       55.89      6.41 o 
  -1   1   8      720.57      784.96     19.08 o 
   0   1   8       13.44       15.29      6.37 o 
   1   1   8       25.33       25.02      5.80 o 
   2   1   8        9.44        2.35      6.72 o 
   3   1   8      149.72      168.98     17.63 o 
   4   1   8       11.94       -1.19      9.43 o 
   5   1   8       11.50       22.56     10.97 o 
   6   1   8        0.05        2.82     14.81 o 
 -13   2   8      321.01      318.31     22.42 o 
 -12   2   8      862.31      793.81     29.92 o 
 -11   2   8     1197.11     1185.08     35.26 o 
 -10   2   8      558.65      571.18     23.93 o 
  -9   2   8      160.00      167.93     13.96 o 
  -8   2   8       10.78        4.77      6.42 o 
  -7   2   8     1000.61     1057.23     27.87 o 
  -6   2   8     3094.43     3189.40     51.29 o 
  -5   2   8     3737.40     3678.08     56.41 o 
  -4   2   8     2459.43     2398.65     34.12 o 
  -3   2   8     1136.42     1128.76     21.37 o 
  -2   2   8     2423.90     2334.54     32.65 o 
  -1   2   8     1028.14     1045.25     17.54 o 
   0   2   8      567.11      588.12     19.94 o 
   1   2   8      140.04      131.89     11.44 o 
   2   2   8      258.18      255.72     21.15 o 
   3   2   8      470.38      451.14     22.87 o 
   4   2   8      491.84      463.37     23.93 o 
   5   2   8      220.05      244.78     20.94 o 
   6   2   8       73.95       97.82     35.26 o 
 -13   3   8       19.29       -7.05     23.27 o 
 -12   3   8       56.23       40.67     24.68 o 
 -11   3   8       63.18       85.36     14.81 o 
 -10   3   8      149.14      155.84     13.96 o 
  -9   3   8        0.47       10.58      6.98 o 
  -8   3   8        5.87        2.28      7.05 o 
  -7   3   8        6.75        4.81      4.75 o 
  -6   3   8        0.91        9.55      6.42 o 
  -5   3   8      612.94      558.90     38.08 o 
  -4   3   8        9.26        8.11      6.40 o 
  -3   3   8      142.87      121.46      7.84 o 
  -2   3   8      441.53      436.00     14.01 o 
  -1   3   8       48.49       46.71      7.53 o 
   0   3   8        2.75        2.82      5.98 o 
   1   3   8        2.01        0.71      6.35 o 
   2   3   8       23.45       30.50      7.79 o 
   3   3   8        3.69        3.53     11.99 o 
   4   3   8        3.08        2.82     14.10 o 
   5   3   8       15.19       31.03     16.92 o 
   6   3   8       13.13       46.54     19.74 o 
 -13   4   8       47.65       30.29     18.33 o 
 -12   4   8      141.71      158.05     16.43 o 
 -11   4   8      358.77      310.16     20.45 o 
 -10   4   8      616.74      622.59     24.87 o 
  -9   4   8      479.08      484.65     34.55 o 
  -8   4   8      130.70      137.35     11.44 o 
  -7   4   8        2.41        4.05      6.36 o 
  -6   4   8      147.22      170.78     11.44 o 
  -5   4   8      269.33      285.78     14.84 o 
  -4   4   8      114.33      117.16      7.66 o 
  -3   4   8       10.27       14.72      4.56 o 
  -2   4   8      175.82      192.06      7.78 o 
  -1   4   8      411.41      440.18     14.25 o 
   0   4   8      307.30      307.84     15.43 o 
   1   4   8      194.37      221.20     14.43 o 
   2   4   8      290.51      298.65     16.86 o 
   3   4   8      247.05      259.89     16.86 o 
   4   4   8      280.98      245.39     26.80 o 
   5   4   8       56.55       90.26     21.15 o 
   6   4   8       38.01       11.28     15.51 o 
 -13   5   8        3.23       -4.94      9.97 o 
 -12   5   8        0.58       17.06     12.69 o 
 -11   5   8        0.77       -5.64      7.98 o 
 -10   5   8        9.30       -0.66      7.43 o 
  -9   5   8      217.23      263.03     33.14 o 
  -8   5   8        5.52       13.41      5.58 o 
  -7   5   8       20.82       11.54      5.71 o 
  -6   5   8      806.65      824.21     19.43 o 
  -5   5   8      101.92       96.04     12.60 o 
  -4   5   8        5.63        0.80      9.12 o 
  -3   5   8        1.44       -3.05      5.37 o 
  -2   5   8      142.04      162.06      7.52 o 
  -1   5   8       92.73       89.25      8.06 o 
   0   5   8      273.28      295.89     34.55 o 
   1   5   8        7.75        8.18      7.43 o 
   2   5   8       17.24       14.67      7.43 o 
   3   5   8        0.51       -3.02      6.77 o 
   4   5   8        1.45       -5.64     11.28 o 
   5   5   8        5.84      -12.69     12.69 o 
 -12   6   8      207.57      197.65     16.95 o 
 -11   6   8      377.14      400.76     30.32 o 
 -10   6   8      644.55      682.58     25.41 o 
  -9   6   8      636.76      671.37     24.29 o 
  -8   6   8      489.22      455.83     19.87 o 
  -7   6   8      270.26      288.68     12.06 o 
  -6   6   8      174.89      157.08      9.54 o 
  -5   6   8      104.05       94.82      8.72 o 
  -4   6   8      308.21      292.30     15.71 o 
  -3   6   8      914.15      891.14     15.30 o 
  -2   6   8      404.40      438.25     11.07 o 
  -1   6   8     1427.71     1380.99     25.72 o 
   0   6   8      465.64      507.41     19.43 o 
   1   6   8      446.65      440.37     18.95 o 
   2   6   8      369.25      377.73     18.87 o 
   3   6   8      163.82      168.25     14.43 o 
   4   6   8      104.47      145.26     22.56 o 
   5   6   8       82.88      128.34     23.97 o 
 -12   7   8       14.72       33.91     11.84 o 
 -11   7   8        1.51        7.05      8.97 o 
 -10   7   8        2.91        4.94      7.98 o 
  -9   7   8      204.13      193.66     11.54 o 
  -8   7   8       62.80       53.32      7.24 o 
  -7   7   8        0.40        0.89      4.14 o 
  -6   7   8      543.59      562.22     38.01 o 
  -5   7   8      251.47      270.66     18.31 o 
  -4   7   8       57.60       52.39      9.92 o 
  -3   7   8       42.26       45.06      6.51 o 
  -2   7   8      382.26      403.28     13.65 o 
  -1   7   8      957.06      968.85     21.54 o 
   0   7   8       12.08       19.04      7.98 o 
   1   7   8       54.54       49.48      9.97 o 
   2   7   8        2.30       -0.47      7.43 o 
   3   7   8       19.24        6.35      7.98 o 
   4   7   8        9.32       19.08      9.12 o 
   5   7   8        1.82       12.69     14.10 o 
 -12   8   8      701.73      714.32     29.87 o 
 -11   8   8     1446.85     1428.39     52.89 o 
 -10   8   8      712.93      742.53     45.83 o 
  -9   8   8      625.27      633.81     18.92 o 
  -8   8   8      880.95      870.58     20.77 o 
  -7   8   8      551.76      591.67     14.87 o 
  -6   8   8     2204.17     2217.20     34.02 o 
  -5   8   8     2678.99     2639.17     38.68 o 
  -4   8   8     1517.70     1441.01     34.39 o 
  -3   8   8     2106.66     2189.21     69.10 o 
  -2   8   8     3451.61     3364.52     44.48 o 
  -1   8   8     1703.35     1765.39     39.49 o 
   0   8   8      846.66      870.20     51.48 o 
   1   8   8      936.13      934.07     28.41 o 
   2   8   8      389.89      403.02     39.49 o 
   3   8   8      241.09      229.11     16.43 o 
   4   8   8      199.88      250.02     27.50 o 
   5   8   8      106.40      167.82     25.39 o 
 -12   9   8        1.82       10.58      9.97 o 
 -11   9   8      174.74      201.59     17.26 o 
 -10   9   8       31.15       42.12     10.44 o 
  -9   9   8        1.66        0.77      6.20 o 
  -8   9   8        1.42        1.22      6.20 o 
  -7   9   8       21.03       22.42      5.72 o 
  -6   9   8       68.35       77.49     10.95 o 
  -5   9   8       11.72       32.22      8.43 o 
  -4   9   8        0.62        4.23      7.05 o 
  -3   9   8       88.42      113.95     11.97 o 
  -2   9   8       35.13       35.49      6.64 o 
  -1   9   8       11.70        8.07      7.74 o 
   0   9   8        6.40        3.38      7.43 o 
   1   9   8       19.24       36.98     12.69 o 
   2   9   8       12.56       17.63      9.17 o 
   3   9   8        5.25       16.22      8.97 o 
   4   9   8        4.94        2.98     11.28 o 
   5   9   8        1.07        4.23     15.51 o 
 -12  10   8      370.41      374.14     22.94 o 
 -11  10   8      706.12      715.61     28.87 o 
 -10  10   8     1341.02     1306.15     34.52 o 
  -9  10   8      897.00      969.89     23.82 o 
  -8  10   8     2084.31     2147.43     31.09 o 
  -7  10   8     1754.42     1717.08     26.52 o 
  -6  10   8     1736.77     1608.47     37.89 o 
  -5  10   8      864.19      860.68     39.49 o 
  -4  10   8      215.52      248.05     29.62 o 
  -3  10   8      339.11      358.35     30.32 o 
  -2  10   8      741.79      733.62     24.87 o 
  -1  10   8     1338.86     1357.94     27.03 o 
   0  10   8     1659.68     1621.08     46.54 o 
   1  10   8     1116.84     1130.88     32.40 o 
   2  10   8      712.28      736.73     27.41 o 
   3  10   8      270.57      281.29     28.91 o 
   4  10   8      102.27      102.51     14.43 o 
   5  10   8       48.53       63.46     19.74 o 
 -11  11   8       63.81       77.44     12.96 o 
 -10  11   8       14.46       24.92      8.14 o 
  -9  11   8       26.22       29.47      7.57 o 
  -8  11   8      113.08      141.99      9.00 o 
  -7  11   8      111.65      107.84     10.52 o 
  -6  11   8      133.33      114.93     21.15 o 
  -5  11   8      345.32      306.35     16.95 o 
  -4  11   8       15.89       11.99      6.98 o 
  -3  11   8      142.53      146.48     12.44 o 
  -2  11   8      949.38      974.23     29.41 o 
  -1  11   8      240.24      216.54     11.92 o 
   0  11   8        0.83        2.82      6.98 o 
   1  11   8      122.36      117.04     12.96 o 
   2  11   8      221.82      189.77     15.43 o 
   3  11   8       28.47       28.54     10.44 o 
   4  11   8       19.56       17.80     10.44 o 
 -11  12   8       78.00       71.41     12.85 o 
 -10  12   8       92.54      102.35     10.52 o 
  -9  12   8       21.09        7.05      8.97 o 
  -8  12   8       75.48       83.91      9.48 o 
  -7  12   8      539.29      521.72     18.17 o 
  -6  12   8      911.59      855.55     27.92 o 
  -5  12   8      508.84      512.84     27.50 o 
  -4  12   8      120.34      130.94     23.97 o 
  -3  12   8       85.66      134.24     13.43 o 
  -2  12   8       88.05       85.51     11.44 o 
  -1  12   8      272.90      273.33     13.45 o 
   0  12   8      129.98      161.30     13.43 o 
   1  12   8       38.57       14.27      9.17 o 
   2  12   8       49.61       41.28     21.15 o 
   3  12   8      217.08      223.55     17.95 o 
   4  12   8      122.14      124.46     15.86 o 
 -11  13   8        0.85        2.08      9.17 o 
 -10  13   8       18.26       29.82     10.44 o 
  -9  13   8       57.20       35.19     10.44 o 
  -8  13   8        2.92       -8.09     12.39 o 
  -7  13   8        3.14        2.82      8.97 o 
  -6  13   8       48.53       40.90      9.97 o 
  -5  13   8       28.28       23.15     12.69 o 
  -4  13   8       11.42        2.44      7.43 o 
  -3  13   8       54.97       57.86      9.97 o 
  -2  13   8       54.16       47.85     10.44 o 
  -1  13   8        0.78       -6.98      6.98 o 
   0  13   8       16.04        6.49      8.46 o 
   1  13   8       39.23       33.01     20.45 o 
   2  13   8       26.76       19.74      9.97 o 
   3  13   8        6.80        6.90      9.43 o 
   4  13   8        0.14       -0.58      8.43 o 
 -10  14   8      126.88      123.16     17.63 o 
  -9  14   8      287.47      275.54     17.08 o 
  -8  14   8      249.79      255.26     14.61 o 
  -7  14   8      277.42      255.66     14.10 o 
  -6  14   8      253.08      267.74     17.43 o 
  -5  14   8      113.11       87.01     11.97 o 
  -4  14   8       60.62       46.12      9.97 o 
  -3  14   8       85.04       41.34      9.97 o 
  -2  14   8      106.56       90.02     21.86 o 
  -1  14   8      140.72      154.32     14.43 o 
   0  14   8      299.84      275.76     17.26 o 
   1  14   8      185.48      222.22     16.86 o 
   2  14   8       85.30       96.65     13.43 o 
   3  14   8      175.80      175.86     26.80 o 
 -10  15   8        0.00        2.12      9.17 o 
  -9  15   8        0.15       -2.33      6.75 o 
  -8  15   8        0.57        1.81      6.94 o 
  -7  15   8       73.32       62.89      9.70 o 
  -6  15   8       16.53        3.48      8.43 o 
  -5  15   8       13.65       -0.47      7.43 o 
  -4  15   8       10.76        8.20      7.79 o 
  -3  15   8       28.98       42.11     10.44 o 
  -2  15   8        1.92       10.06      7.76 o 
  -1  15   8       36.83       39.49     15.51 o 
   0  15   8      208.64      156.54     21.15 o 
   1  15   8       11.05       23.31     12.69 o 
   2  15   8        1.78       14.81      9.97 o 
   3  15   8        0.02       18.00     10.44 o 
  -9  16   8      192.30      182.52     17.43 o 
  -8  16   8      267.72      261.45     20.48 o 
  -7  16   8      505.61      515.32     23.40 o 
  -6  16   8      453.89      462.44     22.94 o 
  -5  16   8      339.91      322.41     25.39 o 
  -4  16   8      527.54      578.12     31.73 o 
  -3  16   8      576.50      582.46     24.93 o 
  -2  16   8      402.38      408.13     42.31 o 
  -1  16   8      272.04      249.62     26.80 o 
   0  16   8      280.03      301.80     29.62 o 
   1  16   8      147.96      169.38     15.86 o 
   2  16   8      232.32      258.38     40.90 o 
  -9  17   8        1.06        2.15      9.43 o 
  -8  17   8        7.04        2.43      7.57 o 
  -7  17   8        2.95       -2.94      7.24 o 
  -6  17   8        0.00        4.54      8.81 o 
  -5  17   8        1.85       -6.96      7.79 o 
  -4  17   8        0.00        3.92      8.81 o 
  -3  17   8        0.00        4.56      8.43 o 
  -2  17   8        5.95       12.17      9.87 o 
  -1  17   8       28.25       39.49     15.51 o 
   0  17   8       25.94       16.92     12.69 o 
   1  17   8        0.72       36.67     15.51 o 
   2  17   8        2.46       11.99      9.97 o 
  -8  18   8      397.01      403.61     26.86 o 
  -7  18   8      486.06      472.21     20.04 o 
  -6  18   8      701.54      712.27     23.58 o 
  -5  18   8      346.30      374.38     21.42 o 
  -4  18   8      391.26      437.23     27.50 o 
  -3  18   8      595.17      615.69     26.92 o 
  -2  18   8      633.44      671.05     28.92 o 
  -1  18   8      562.02      564.11     38.08 o 
   0  18   8      210.16      221.41     26.80 o 
   1  18   8      212.20      229.88     28.21 o 
  -7  19   8       42.90       50.96     10.72 o 
  -6  19   8       55.31       77.96     11.65 o 
  -5  19   8       46.38       40.90     11.97 o 
  -4  19   8        8.97        5.49      9.43 o 
  -3  19   8       22.90       27.20     10.44 o 
  -2  19   8       12.73       20.03     11.28 o 
  -1  19   8        3.00       29.62     15.51 o 
   0  19   8        7.92       -9.87     12.69 o 
  -6  20   8       98.23      100.73     12.37 o 
  -5  20   8       81.88       75.62     13.43 o 
  -4  20   8       11.57        7.76      9.97 o 
  -3  20   8       20.49       20.76      8.39 o 
  -2  20   8       80.71       86.03     21.15 o 
  -1  20   8      179.92      183.34     25.39 o 
  -5  21   8        6.69       -4.70      8.86 o 
  -4  21   8        0.84       -3.21      7.24 o 
  -3  21   8        1.52       -8.43      8.43 o 
 -13   1   9      660.64      710.52     30.91 o 
 -12   1   9      704.58      758.12     30.40 o 
 -11   1   9      663.36      614.19     25.93 o 
 -10   1   9     1549.94     1410.16     37.39 o 
  -9   1   9     2452.85     2331.20     47.36 o 
  -8   1   9     2622.21     2457.65     47.36 o 
  -7   1   9      954.97     1008.27     27.41 o 
  -6   1   9      214.24      250.08     14.43 o 
  -5   1   9     3452.79     3370.24     53.82 o 
  -4   1   9     2272.55     2287.35     40.85 o 
  -3   1   9     2299.11     2208.31     33.03 o 
  -2   1   9      921.75      901.16     19.95 o 
  -1   1   9      488.80      496.95     18.43 o 
   0   1   9     1240.89     1242.90     31.40 o 
   1   1   9      803.15      767.62     20.32 o 
   2   1   9      589.17      592.32     35.26 o 
   3   1   9      209.18      207.87     18.43 o 
   4   1   9      163.58      202.40     18.95 o 
   5   1   9       89.45       85.33     15.96 o 
 -13   2   9        1.92        9.87      9.97 o 
 -12   2   9        1.70        4.23      9.97 o 
 -11   2   9        5.69       18.48      9.43 o 
 -10   2   9        2.61        8.15     21.86 o 
  -9   2   9        9.46       13.40      7.98 o 
  -8   2   9      149.52      121.18     11.44 o 
  -7   2   9       65.94       84.64      9.97 o 
  -6   2   9        7.14        6.51     16.22 o 
  -5   2   9      224.85      240.14     13.43 o 
  -4   2   9       64.09       77.55      9.64 o 
  -3   2   9      299.94      308.45     12.63 o 
  -2   2   9      302.90      290.36     11.81 o 
  -1   2   9       39.50       40.44     11.28 o 
   0   2   9       52.03       47.42      8.81 o 
   1   2   9        7.71        6.30     11.28 o 
   2   2   9        0.07       -1.88      7.43 o 
   3   2   9        9.07       19.74     14.10 o 
   4   2   9        2.44        9.87     14.10 o 
   5   2   9       12.67        5.64     15.51 o 
 -12   3   9      264.71      270.48     35.26 o 
 -11   3   9      297.57      306.91     35.26 o 
 -10   3   9      587.59      574.62     23.87 o 
  -9   3   9      385.98      337.06     17.95 o 
  -8   3   9      835.10      786.15     24.87 o 
  -7   3   9      281.73      319.59     19.04 o 
  -6   3   9       80.93       59.02      8.43 o 
  -5   3   9      147.79      184.86     15.51 o 
  -4   3   9     1019.10     1012.35     21.30 o 
  -3   3   9      921.47      973.94     20.94 o 
  -2   3   9      862.32      811.19     21.34 o 
  -1   3   9      449.13      485.80     15.73 o 
   0   3   9       76.65       62.84      9.43 o 
   1   3   9      230.60      253.86     15.96 o 
   2   3   9      129.51      138.59     16.22 o 
   3   3   9       28.71       28.21     14.10 o 
   4   3   9       73.88       93.08     21.15 o 
 -12   4   9        0.08       -8.43      8.43 o 
 -11   4   9       63.88       38.51     12.69 o 
 -10   4   9      454.05      401.23     20.87 o 
  -9   4   9      125.71      160.55     13.43 o 
  -8   4   9      245.34      240.92     14.86 o 
  -7   4   9       97.73      117.52     12.69 o 
  -6   4   9      347.69      377.53     15.86 o 
  -5   4   9       26.86       34.58      5.97 o 
  -4   4   9      277.23      315.13     12.41 o 
  -3   4   9       13.02       11.86      4.96 o 
  -2   4   9       47.53       45.65      5.19 o 
  -1   4   9      199.94      203.85     13.48 o 
   0   4   9       66.52       94.13     10.97 o 
   1   4   9        0.13       -6.42      6.42 o 
   2   4   9       10.10       15.42      7.79 o 
   3   4   9       11.84        4.23     12.69 o 
   4   4   9        8.55        9.87     14.10 o 
 -12   5   9       13.82       -2.00     11.28 o 
 -11   5   9       37.57        6.82     23.27 o 
 -10   5   9      283.04      263.25     17.43 o 
  -9   5   9      844.10      836.02     27.30 o 
  -8   5   9      615.68      609.98     22.29 o 
  -7   5   9      933.21      960.24     26.70 o 
  -6   5   9      659.95      608.09     18.34 o 
  -5   5   9        9.57       10.17      5.38 o 
  -4   5   9       32.55       28.71      5.58 o 
  -3   5   9        0.56       -2.32      4.30 o 
  -2   5   9       11.80        2.89      5.12 o 
  -1   5   9       35.47       36.88      6.75 o 
   0   5   9      396.68      422.12     28.21 o 
   1   5   9      352.77      349.46     18.95 o 
   2   5   9      160.00      201.16     15.43 o 
   3   5   9      176.13      190.39     23.97 o 
   4   5   9       77.32       71.92     21.15 o 
 -12   6   9        0.58      -11.28     11.28 o 
 -11   6   9       44.17       64.29     12.44 o 
 -10   6   9      258.13      296.66     18.43 o 
  -9   6   9       36.89       37.65      9.82 o 
  -8   6   9       24.64       24.21     11.28 o 
  -7   6   9       65.71       47.69     14.81 o 
  -6   6   9        1.93        9.43      5.38 o 
  -5   6   9       47.64       48.36      6.82 o 
  -4   6   9      485.57      468.87     14.31 o 
  -3   6   9      152.38      120.12     11.84 o 
  -2   6   9       46.00       43.74      7.98 o 
  -1   6   9      124.89      137.38      9.70 o 
   0   6   9      353.18      384.87     35.96 o 
   1   6   9      172.32      210.45     26.80 o 
   2   6   9       86.14       84.80     12.20 o 
   3   6   9        3.92       12.32     11.28 o 
   4   6   9        7.06       21.15     16.92 o 
 -12   7   9      633.94      665.56     28.87 o 
 -11   7   9      886.31      899.80     31.31 o 
 -10   7   9      556.00      578.89     36.67 o 
  -9   7   9     1159.08     1154.89     33.85 o 
  -8   7   9      491.74      466.79     15.65 o 
  -7   7   9      312.62      310.41     13.45 o 
  -6   7   9      550.60      544.19     16.38 o 
  -5   7   9      405.50      424.75     18.22 o 
  -4   7   9     1279.13     1308.62     33.91 o 
  -3   7   9     1001.04      981.89     28.41 o 
  -2   7   9      866.86      925.16     21.14 o 
  -1   7   9      861.03      861.81     21.30 o 
   0   7   9      627.13      703.20     24.87 o 
   1   7   9      426.82      457.14     20.94 o 
   2   7   9      153.60      174.06     15.43 o 
   3   7   9      156.17      150.96     15.24 o 
   4   7   9      107.55      122.69     23.97 o 
 -12   8   9        5.64       29.62     10.97 o 
 -11   8   9        0.27       17.29      9.43 o 
 -10   8   9       13.96       22.79      9.43 o 
  -9   8   9       58.18       70.81     11.84 o 
  -8   8   9       36.95       34.62      7.41 o 
  -7   8   9        6.97        4.17      5.58 o 
  -6   8   9       65.11       69.10     11.63 o 
  -5   8   9       96.14       91.72     11.44 o 
  -4   8   9        0.66       15.51      8.43 o 
  -3   8   9       15.39       26.13     11.28 o 
  -2   8   9      139.53      156.41     14.10 o 
  -1   8   9       16.33       20.17      6.64 o 
   0   8   9        6.05       -2.64      9.87 o 
   1   8   9       33.33       26.80      9.97 o 
   2   8   9        5.55       16.26      9.43 o 
   3   8   9        9.01        9.03      9.82 o 
   4   8   9        0.09       -1.41     14.10 o 
 -12   9   9      411.46      403.39     24.29 o 
 -11   9   9      577.80      624.13     27.30 o 
 -10   9   9     1147.59     1136.55     34.13 o 
  -9   9   9     1908.66     1795.97     41.56 o 
  -8   9   9     2150.52     2135.07     35.87 o 
  -7   9   9     1688.54     1720.59     40.89 o 
  -6   9   9     1348.58     1356.98     66.99 o 
  -5   9   9      900.07      902.40     28.41 o 
  -4   9   9     1763.26     1722.19     40.19 o 
  -3   9   9      766.14      795.03     33.14 o 
  -2   9   9      403.34      407.26     21.15 o 
  -1   9   9      796.50      816.17     21.52 o 
   0   9   9      609.37      666.82     24.87 o 
   1   9   9      747.10      766.94     27.41 o 
   2   9   9      489.27      510.75     25.39 o 
   3   9   9      254.72      284.20     19.87 o 
   4   9   9      138.92      119.87     22.56 o 
 -11  10   9       57.21       75.16     14.81 o 
 -10  10   9        2.83        9.06      9.12 o 
  -9  10   9       23.03       28.82      8.06 o 
  -8  10   9       15.65       19.01      7.57 o 
  -7  10   9        3.71       18.93      9.43 o 
  -6  10   9       43.60       44.18     10.44 o 
  -5  10   9        0.09       11.28      7.98 o 
  -4  10   9       29.92       17.63      7.98 o 
  -3  10   9      112.57      117.48     12.96 o 
  -2  10   9       22.35       16.84      8.43 o 
  -1  10   9        1.75        1.13      7.43 o 
   0  10   9      130.45      135.09     14.10 o 
   1  10   9       49.45       65.01     11.44 o 
   2  10   9       14.34       26.59     10.44 o 
   3  10   9       36.47       45.19     11.84 o 
 -11  11   9      196.43      223.57     18.27 o 
 -10  11   9      423.21      449.88     33.85 o 
  -9  11   9      700.09      738.27     39.49 o 
  -8  11   9      466.78      494.39     18.17 o 
  -7  11   9      248.74      271.04     17.95 o 
  -6  11   9      916.66      904.21     29.92 o 
  -5  11   9      783.93      786.76     27.41 o 
  -4  11   9      894.78      910.62     79.68 o 
  -3  11   9      696.79      741.09     42.31 o 
  -2  11   9       96.22      103.88     21.86 o 
  -1  11   9       19.32       13.57     15.51 o 
   0  11   9      194.26      199.71     15.86 o 
   1  11   9      182.07      202.79     16.43 o 
   2  11   9      184.26      192.38     16.43 o 
   3  11   9      185.46      167.25     16.86 o 
 -11  12   9        0.51       -1.41     14.10 o 
 -10  12   9       75.36       52.18     18.33 o 
  -9  12   9        0.02        0.71      7.98 o 
  -8  12   9       23.89       14.20      8.29 o 
  -7  12   9        1.12       -1.41      6.98 o 
  -6  12   9      123.74      136.80     13.96 o 
  -5  12   9       66.55       81.26     11.84 o 
  -4  12   9        1.37       -0.76      9.87 o 
  -3  12   9       26.62       28.43      9.43 o 
  -2  12   9       21.77       12.25      9.17 o 
  -1  12   9        1.25       -8.46      8.46 o 
   0  12   9       78.45       62.05     16.92 o 
   1  12   9        2.18       -0.71      7.98 o 
   2  12   9        0.27       -3.15      8.43 o 
   3  12   9        4.03       -3.79      9.43 o 
 -10  13   9        2.69       -7.99     27.50 o 
  -9  13   9       13.08        5.59      7.57 o 
  -8  13   9       96.98      105.29     11.11 o 
  -7  13   9       18.18       14.21     11.28 o 
  -6  13   9       82.14       95.23     14.81 o 
  -5  13   9      296.13      280.75     18.43 o 
  -4  13   9      533.93      546.64     47.95 o 
  -3  13   9      206.17      184.88     23.97 o 
  -2  13   9        9.81       16.92      8.97 o 
  -1  13   9        1.79       -9.87      9.87 o 
   0  13   9        1.25       -1.41     11.28 o 
   1  13   9       56.26       60.95     21.86 o 
   2  13   9      105.46      135.40     14.96 o 
 -10  14   9       25.65       30.85     11.84 o 
  -9  14   9        0.47       -3.13      6.64 o 
  -8  14   9       23.08       37.77      8.88 o 
  -7  14   9        1.75       -5.97      5.97 o 
  -6  14   9        7.98        0.56      7.43 o 
  -5  14   9        1.96       -4.89      9.87 o 
  -4  14   9        0.01       -6.42      6.42 o 
  -3  14   9        4.14        0.71      7.98 o 
  -2  14   9        0.82       -8.46      8.46 o 
  -1  14   9        0.62       11.28     12.69 o 
   0  14   9       23.25        7.05     12.69 o 
   1  14   9        0.40        0.00     12.69 o 
   2  14   9        9.88       10.58     21.15 o 
  -9  15   9      159.10      152.07     16.01 o 
  -8  15   9      426.42      448.53     19.26 o 
  -7  15   9      519.00      498.63     20.07 o 
  -6  15   9      252.46      255.37     18.43 o 
  -5  15   9      303.94      292.52     22.56 o 
  -4  15   9      156.75      191.67     16.43 o 
  -3  15   9       79.14       94.44     13.43 o 
  -2  15   9       10.83       -0.66      8.43 o 
  -1  15   9       56.84       56.41     16.92 o 
   0  15   9      108.59      101.54     21.15 o 
   1  15   9      116.25      110.00     21.15 o 
  -9  16   9        1.45       -6.51      6.51 o 
  -8  16   9        0.00       -2.97      7.57 o 
  -7  16   9       17.63       16.53      8.39 o 
  -6  16   9        3.76        1.41      8.97 o 
  -5  16   9       11.68        2.12      8.97 o 
  -4  16   9       22.09       24.92     10.44 o 
  -3  16   9       15.26       33.85     11.28 o 
  -2  16   9       10.50        9.87      9.97 o 
  -1  16   9       36.63       52.18     16.92 o 
   0  16   9       14.74       22.56     14.10 o 
   1  16   9       50.04       55.00     18.33 o 
  -8  17   9      273.68      305.93     17.64 o 
  -7  17   9      191.41      213.67     15.46 o 
  -6  17   9      351.30      333.58     21.87 o 
  -5  17   9      557.83      555.57     39.49 o 
  -4  17   9      606.24      665.80     28.41 o 
  -3  17   9      532.30      619.83     27.92 o 
  -2  17   9      425.86      478.18     24.87 o 
  -1  17   9      288.46      353.98     32.44 o 
   0  17   9      304.96      306.03     31.03 o 
  -7  18   9       10.45       20.75     10.73 o 
  -6  18   9       27.78       42.01     11.99 o 
  -5  18   9       24.34       34.36     10.83 o 
  -4  18   9       65.05       86.97     19.04 o 
  -3  18   9       24.56       31.03     10.97 o 
  -2  18   9        8.95       -2.23      9.43 o 
  -1  18   9       12.35       25.39     15.51 o 
  -6  19   9      424.68      486.21     25.93 o 
  -5  19   9      273.16      294.38     30.32 o 
  -4  19   9      260.12      249.47     19.43 o 
  -3  19   9       40.42       69.02     14.43 o 
  -2  19   9       56.36       45.13     16.92 o 
 -12   0  10      787.37      819.37     45.13 o 
 -11   0  10      865.02      847.58     43.72 o 
 -10   0  10      931.67      919.51     43.72 o 
  -9   0  10     1102.85     1073.23     45.13 o 
  -8   0  10     3088.43     3135.06     80.39 o 
  -7   0  10     3001.96     2851.59     73.33 o 
  -6   0  10     4179.93     3865.59     87.44 o 
  -5   0  10     1076.03     1135.28     40.90 o 
  -4   0  10      146.89      131.16     15.51 o 
  -3   0  10     1195.48     1179.00     40.90 o 
  -2   0  10     1555.06     1500.54     46.54 o 
   0   0  10      215.69      211.54     21.15 o 
   1   0  10      281.17      294.75     23.97 o 
 -12   1  10       49.75       66.86     12.96 o 
 -11   1  10       10.11       17.66     14.10 o 
 -10   1  10       13.99       13.48     11.99 o 
  -9   1  10      139.24      163.74     13.85 o 
  -8   1  10       40.85       49.94      9.82 o 
  -7   1  10        1.34       35.24      9.17 o 
  -6   1  10       42.45       40.17     27.50 o 
  -5   1  10      182.81      192.36     13.43 o 
  -4   1  10      167.84      135.35     11.44 o 
  -3   1  10       62.63       84.38      9.97 o 
  -2   1  10        4.80       11.40      5.94 o 
  -1   1  10        6.87       22.56     12.69 o 
   0   1  10        6.62       21.15     11.28 o 
   1   1  10        2.81        7.05      9.87 o 
   2   1  10        9.86       28.21     16.92 o 
   3   1  10        1.24       -9.87     14.10 o 
 -12   2  10      701.11      742.75     29.87 o 
 -11   2  10     1219.60     1256.34     37.39 o 
 -10   2  10     1010.77     1028.14     31.86 o 
  -9   2  10      562.53      582.24     43.01 o 
  -8   2  10      600.17      557.38     21.87 o 
  -7   2  10      770.20      702.10     23.87 o 
  -6   2  10     1560.75     1479.41     38.78 o 
  -5   2  10      336.30      362.23     16.43 o 
  -4   2  10       42.06       57.44      8.43 o 
  -3   2  10      845.32      854.11     26.47 o 
  -2   2  10      531.64      544.14     16.12 o 
  -1   2  10     1207.27     1146.56     45.13 o 
   0   2  10      423.63      420.26     28.21 o 
   1   2  10      117.95      124.51     28.91 o 
   2   2  10      127.75      136.80     22.56 o 
   3   2  10      100.78      102.95     22.56 o 
 -12   3  10        4.45       -5.97      8.43 o 
 -11   3  10        0.00       -9.17      9.17 o 
 -10   3  10       49.36       44.33     12.69 o 
  -9   3  10       77.10       71.16     10.44 o 
  -8   3  10      430.97      405.69     18.87 o 
  -7   3  10       54.79       53.44      9.43 o 
  -6   3  10      212.73      218.29     15.51 o 
  -5   3  10       60.76       45.97      8.81 o 
  -4   3  10      302.31      288.82     13.70 o 
  -3   3  10       99.25       99.93      8.30 o 
  -2   3  10       78.49       86.19      9.68 o 
  -1   3  10        0.20       -8.46      8.46 o 
   0   3  10       25.51       24.47      8.43 o 
   1   3  10        5.43       10.58      7.98 o 
   2   3  10       36.45       42.31     15.51 o 
   3   3  10        0.27       -2.82     12.69 o 
 -12   4  10       50.54       31.67     21.15 o 
 -11   4  10       17.51        9.28      9.43 o 
 -10   4  10        9.79        1.41      7.98 o 
  -9   4  10      155.37      151.52     22.56 o 
  -8   4  10      369.01      380.84     18.87 o 
  -7   4  10      768.64      750.99     24.29 o 
  -6   4  10      585.98      615.28     28.21 o 
  -5   4  10      551.93      548.80     17.20 o 
  -4   4  10       41.47       50.62      8.94 o 
  -3   4  10       43.14       23.97      7.98 o 
  -2   4  10        0.64        5.64      6.98 o 
  -1   4  10       30.67       40.28     13.40 o 
   0   4  10      111.44      114.78     12.44 o 
   1   4  10       71.20       71.35     11.44 o 
   2   4  10      107.64      141.03     21.15 o 
   3   4  10       91.71      141.03     23.97 o 
 -12   5  10        0.06        0.96      9.43 o 
 -11   5  10        1.99        2.03     11.99 o 
 -10   5  10       15.11       11.60      9.87 o 
  -9   5  10        1.91        5.55      7.43 o 
  -8   5  10       11.63        7.90      9.87 o 
  -7   5  10        7.32       13.40      6.98 o 
  -6   5  10       17.33       15.04      7.43 o 
  -5   5  10        0.15        7.35      5.38 o 
  -4   5  10      172.34      148.62     16.92 o 
  -3   5  10        5.56        3.22     11.99 o 
  -2   5  10      212.52      215.44     14.86 o 
  -1   5  10       13.54       12.22      7.43 o 
   0   5  10       20.54        9.17      7.98 o 
   1   5  10        4.72       -7.76      7.76 o 
   2   5  10       19.48       28.27     10.44 o 
   3   5  10       10.62       22.56     16.92 o 
 -12   6  10      170.77      171.31     17.43 o 
 -11   6  10      183.71      194.76     16.86 o 
 -10   6  10      262.59      281.71     18.43 o 
  -9   6  10      309.14      281.79     17.26 o 
  -8   6  10      796.18      743.87     25.30 o 
  -7   6  10      895.03      877.26     26.70 o 
  -6   6  10      298.66      325.55     13.65 o 
  -5   6  10      468.14      456.67     20.42 o 
  -4   6  10      347.64      327.28     17.95 o 
  -3   6  10       40.16       58.40     10.44 o 
  -2   6  10      366.31      370.27     18.87 o 
  -1   6  10       19.32       25.86      8.81 o 
   0   6  10       90.47       91.86     11.97 o 
   1   6  10      197.56      186.23     15.96 o 
   2   6  10      144.88      126.93     14.96 o 
   3   6  10      109.78      155.13     25.39 o 
 -12   7  10        9.62       14.10     10.97 o 
 -11   7  10        1.25        1.57      8.81 o 
 -10   7  10       38.43       48.31     20.45 o 
  -9   7  10       94.97      118.62     12.85 o 
  -8   7  10      114.04      113.44     11.84 o 
  -7   7  10        2.59        6.43      7.79 o 
  -6   7  10       20.65       29.24      9.43 o 
  -5   7  10       95.85       98.59     15.51 o 
  -4   7  10       22.47       26.09      8.97 o 
  -3   7  10       50.36       37.87      9.43 o 
  -2   7  10       12.82       16.76     16.92 o 
  -1   7  10       20.32       34.00      9.43 o 
   0   7  10        3.57       -4.14      7.43 o 
   1   7  10       11.39       -2.12      7.98 o 
   2   7  10       24.90       26.80     11.28 o 
   3   7  10       39.83        1.41     15.51 o 
 -11   8  10     1078.88     1030.73     34.31 o 
 -10   8  10     1514.39     1539.41     40.16 o 
  -9   8  10      902.88      892.04     28.71 o 
  -8   8  10      791.09      796.81     40.90 o 
  -7   8  10     1404.94     1315.52     60.64 o 
  -6   8  10     1038.50     1001.65     60.64 o 
  -5   8  10      561.86      538.40     38.08 o 
  -4   8  10      817.14      805.87     27.87 o 
  -3   8  10      505.84      502.69     22.42 o 
  -2   8  10      681.76      664.07     35.96 o 
  -1   8  10      696.36      817.96     40.90 o 
   0   8  10      358.02      380.74     32.44 o 
   1   8  10      244.62      253.80     18.43 o 
   2   8  10      207.30      193.97     17.43 o 
 -11   9  10       11.66        6.49      9.82 o 
 -10   9  10        6.37       14.10     15.51 o 
  -9   9  10        1.23       35.26     15.51 o 
  -8   9  10       18.09       23.97     14.10 o 
  -7   9  10      105.21      146.72     14.96 o 
  -6   9  10       14.54       25.39      9.97 o 
  -5   9  10        9.06       28.91      9.97 o 
  -4   9  10      117.37      109.67     12.96 o 
  -3   9  10        2.75       -6.86      7.76 o 
  -2   9  10        7.54        8.46      7.98 o 
  -1   9  10        4.76       21.15     12.69 o 
   0   9  10       30.44       34.25     10.44 o 
   1   9  10        0.52        0.00      7.98 o 
   2   9  10        7.28       15.00     10.83 o 
 -11  10  10      178.10      194.62     26.80 o 
 -10  10  10      242.99      280.65     29.62 o 
  -9  10  10      721.53      731.94     42.31 o 
  -8  10  10     1072.03     1049.86     27.03 o 
  -7  10  10     2155.33     2156.30     49.35 o 
  -6  10  10     1337.61     1439.43     88.85 o 
  -5  10  10     1016.96     1034.26     32.40 o 
  -4  10  10      501.62      520.93     31.03 o 
  -3  10  10      463.84      489.11     22.94 o 
  -2  10  10      573.26      587.63     24.42 o 
  -1  10  10      194.67      211.54     25.39 o 
   0  10  10      108.63      136.80     21.15 o 
   1  10  10       95.47      116.69     13.96 o 
   2  10  10      130.20      158.81     16.95 o 
 -11  11  10        2.11      -12.69     14.10 o 
 -10  11  10       80.27       64.87     18.33 o 
  -9  11  10       87.87       80.39     19.74 o 
  -8  11  10       82.46       94.48     11.97 o 
  -7  11  10        2.79       -1.83      8.43 o 
  -6  11  10      123.49      114.48     13.85 o 
  -5  11  10       68.22       73.58     12.96 o 
  -4  11  10      154.25      153.82     15.43 o 
  -3  11  10        5.15       13.32      8.81 o 
  -2  11  10       17.35       33.71     10.44 o 
  -1  11  10        2.45       -9.87      9.87 o 
   0  11  10        0.25       -1.41     11.28 o 
   1  11  10        0.03        0.00     12.69 o 
   2  11  10       35.47       23.24     11.44 o 
 -10  12  10      236.23      272.18     29.62 o 
  -9  12  10       69.44       74.75     19.74 o 
  -8  12  10       49.77       55.67      9.70 o 
  -7  12  10       56.04       52.53     13.40 o 
  -6  12  10       59.83       52.46     16.92 o 
  -5  12  10       59.32       64.31     19.74 o 
  -4  12  10      259.50      274.18     18.95 o 
  -3  12  10      238.66      262.50     17.95 o 
  -2  12  10      655.54      665.56     27.41 o 
  -1  12  10      256.15      275.01     28.21 o 
   0  12  10       21.93       15.51     14.10 o 
   1  12  10        1.80       11.28     14.10 o 
 -10  13  10        6.65        0.00     14.10 o 
  -9  13  10       33.90       27.89      8.66 o 
  -8  13  10        6.35        2.17      7.47 o 
  -7  13  10       18.13       13.32     13.40 o 
  -6  13  10        0.92       -5.20      7.79 o 
  -5  13  10       35.27       26.09      9.97 o 
  -4  13  10       27.96       11.44     11.28 o 
  -3  13  10        0.76       -1.32      9.17 o 
  -2  13  10        1.41       -2.90      8.43 o 
  -1  13  10       14.01        0.00     11.28 o 
   0  13  10        0.00       -8.46     11.28 o 
   1  13  10        1.37       -2.82     11.28 o 
  -9  14  10       19.43       10.78      8.50 o 
  -8  14  10       25.77        6.83      8.06 o 
  -7  14  10       63.20       50.36     11.84 o 
  -6  14  10      330.35      298.76     19.94 o 
  -5  14  10       82.13       84.06     12.96 o 
  -4  14  10      190.77      210.69     23.27 o 
  -3  14  10      154.40      174.13     16.43 o 
  -2  14  10       44.43       37.82     10.83 o 
  -1  14  10       88.76       70.51     19.74 o 
   0  14  10        6.32        1.41     12.69 o 
  -9  15  10       32.77       29.17      9.41 o 
  -8  15  10       27.15       12.35      8.30 o 
  -7  15  10        8.13       -8.43      8.43 o 
  -6  15  10       16.93       17.06     12.69 o 
  -5  15  10        6.36       -4.39     19.74 o 
  -4  15  10        8.80        7.35     20.45 o 
  -3  15  10       48.38       47.93     11.44 o 
  -2  15  10        0.25       -3.48      8.43 o 
  -1  15  10        0.23        1.41     11.28 o 
   0  15  10        3.04       -5.64     12.69 o 
  -8  16  10      134.33      138.99     13.03 o 
  -7  16  10      204.84      225.04     18.87 o 
  -6  16  10      297.05      336.81     21.94 o 
  -5  16  10      327.33      298.39     23.97 o 
  -4  16  10      137.97      162.77     17.43 o 
  -3  16  10      327.68      337.94     21.94 o 
  -2  16  10      276.86      359.62     33.85 o 
  -1  16  10      118.91      128.34     23.97 o 
  -7  17  10        3.42       -7.62      7.62 o 
  -6  17  10        0.69       -8.78      9.17 o 
  -5  17  10        1.27       14.10      9.97 o 
  -4  17  10        2.93        9.67     16.22 o 
  -3  17  10       12.63       27.30     12.44 o 
  -2  17  10        0.63       22.56     15.51 o 
  -5  18  10      319.74      397.41     37.37 o 
  -4  18  10      322.79      387.34     23.93 o 
 -12   1  11      620.64      665.85     28.92 o 
 -11   1  11      660.08      702.53     29.62 o 
 -10   1  11      924.26      884.82     30.40 o 
  -9   1  11     1333.82     1320.32     35.90 o 
  -8   1  11      962.26      960.57     29.92 o 
  -7   1  11     1179.10     1192.44     41.60 o 
  -6   1  11     1136.94     1194.81     34.55 o 
  -5   1  11     1334.91     1307.48     45.13 o 
  -4   1  11     2131.40     1985.68     40.85 o 
  -3   1  11      300.99      351.68     30.32 o 
  -2   1  11       70.88       90.49     16.92 o 
   0   1  11      286.52      255.26     23.97 o 
 -12   2  11       36.04       43.13     16.92 o 
 -11   2  11        2.37       -0.71      8.97 o 
 -10   2  11       10.88       28.21     10.44 o 
  -9   2  11       44.77       51.12     10.97 o 
  -8   2  11        4.91       27.71      8.43 o 
  -7   2  11       10.64       22.56      8.43 o 
  -6   2  11       99.55      103.49     11.44 o 
  -5   2  11        0.43        0.40      6.77 o 
  -4   2  11        4.33       17.63      9.17 o 
  -3   2  11       14.10       18.67      8.43 o 
  -2   2  11       16.93       12.61     13.40 o 
  -1   2  11      101.31       98.72     18.33 o 
   0   2  11       16.50       -1.41     11.28 o 
 -12   3  11       46.39       47.07     16.92 o 
 -11   3  11      212.27      184.23     16.86 o 
 -10   3  11      705.55      668.80     31.73 o 
  -9   3  11      524.86      561.60     66.99 o 
  -8   3  11      413.21      396.76     19.43 o 
  -7   3  11       51.99       50.53      9.82 o 
  -6   3  11      241.51      223.98     14.86 o 
  -5   3  11      235.94      237.56     14.86 o 
  -4   3  11      431.22      419.44     40.90 o 
  -3   3  11      522.04      522.74     22.29 o 
  -2   3  11       78.68       88.24     11.84 o 
  -1   3  11       88.74      118.46     18.33 o 
   0   3  11       55.23       40.90     14.10 o 
   1   3  11      107.60      163.59     23.97 o 
   2   3  11       59.01       88.85     21.15 o 
 -11   4  11      128.41      111.99     14.43 o 
 -10   4  11        0.27       -7.43      7.43 o 
  -9   4  11       33.04       23.90      9.43 o 
  -8   4  11      107.78       79.74     11.18 o 
  -7   4  11       60.20       40.59     13.40 o 
  -6   4  11      159.76      144.92     12.44 o 
  -5   4  11       27.47       25.39     12.69 o 
  -4   4  11      128.46      128.30     16.22 o 
  -3   4  11       94.68       84.07     11.97 o 
  -2   4  11      128.87      139.78     13.43 o 
  -1   4  11        4.20        9.87     11.28 o 
   0   4  11       49.71       46.16     14.10 o 
   1   4  11       33.56       47.85     13.40 o 
   2   4  11        9.07       14.10     15.51 o 
 -11   5  11        0.93       -0.52      9.43 o 
 -10   5  11        1.77        1.33      8.43 o 
  -9   5  11        0.49       -4.51      7.43 o 
  -8   5  11       22.33       11.28     12.69 o 
  -7   5  11      354.67      330.72     17.62 o 
  -6   5  11      732.09      702.32     36.67 o 
  -5   5  11      979.43      919.89     29.87 o 
  -4   5  11      329.55      336.14     18.87 o 
  -3   5  11       89.43      110.00     13.43 o 
  -2   5  11       72.51       64.12     11.44 o 
  -1   5  11       33.59       26.80     14.10 o 
   0   5  11       12.15       26.80      9.97 o 
   1   5  11        1.20       -1.25      8.81 o 
   2   5  11       34.78       33.85     16.92 o 
 -11   6  11       93.11      120.17     25.39 o 
 -10   6  11        9.74       12.34      9.82 o 
  -9   6  11       39.03       61.17     11.28 o 
  -8   6  11      245.62      245.64     15.86 o 
  -7   6  11      168.53      207.31     23.97 o 
  -6   6  11       41.56       56.30     10.97 o 
  -5   6  11       28.30       17.63     11.99 o 
  -4   6  11       13.06       13.02      8.43 o 
  -3   6  11       44.38       22.79      9.43 o 
  -2   6  11        1.89       -2.82      7.98 o 
  -1   6  11        0.23       14.10     12.69 o 
   0   6  11        4.13        0.71      8.97 o 
   1   6  11        0.87       -0.71      8.97 o 
 -11   7  11      286.00      327.77     32.44 o 
 -10   7  11      701.07      690.97     26.70 o 
  -9   7  11     1205.36     1145.15     52.18 o 
  -8   7  11      913.96      895.53     45.13 o 
  -7   7  11      477.97      479.50     32.44 o 
  -6   7  11      355.25      341.23     19.94 o 
  -5   7  11      476.06      427.78     33.14 o 
  -4   7  11      290.33      292.96     20.45 o 
  -3   7  11      373.88      329.00     19.94 o 
  -2   7  11      231.12      267.02     27.50 o 
  -1   7  11      177.92      243.98     25.39 o 
   0   7  11      230.43      273.60     28.21 o 
   1   7  11       93.61      142.49     15.96 o 
 -11   8  11        3.31       11.28     14.10 o 
 -10   8  11        3.53       14.10     14.10 o 
  -9   8  11       27.52       64.87     18.33 o 
  -8   8  11        1.11        2.82     11.28 o 
  -7   8  11        0.36       27.06     10.44 o 
  -6   8  11        0.05       10.54      9.43 o 
  -5   8  11        0.65       -0.47      7.43 o 
  -4   8  11       26.10       10.61     12.69 o 
  -3   8  11        1.46       14.10      8.97 o 
  -2   8  11       28.31       38.29     19.04 o 
  -1   8  11       10.54        9.87     12.69 o 
   0   8  11        0.08       -4.23     11.28 o 
   1   8  11        1.21       21.15     14.10 o 
 -10   9  11      362.78      394.88     33.85 o 
  -9   9  11      512.99      473.86     35.26 o 
  -8   9  11     1051.07     1026.69     49.36 o 
  -7   9  11      749.04      776.35     51.48 o 
  -6   9  11     1200.84     1249.99     37.39 o 
  -5   9  11     1428.26     1373.79     59.94 o 
  -4   9  11      649.73      681.26     59.23 o 
  -3   9  11      574.32      582.73     25.87 o 
  -2   9  11      266.38      292.84     19.94 o 
  -1   9  11      132.79      135.39     21.15 o 
   0   9  11      229.55      238.34     26.80 o 
   1   9  11      126.39      141.03     22.56 o 
 -10  10  11        2.52      -12.69     12.69 o 
  -9  10  11        3.03      -12.69     12.69 o 
  -8  10  11        1.98      -12.69     12.69 o 
  -7  10  11       27.14       53.72     18.33 o 
  -6  10  11       20.19       21.42     10.44 o 
  -5  10  11      121.53      129.14     14.96 o 
  -4  10  11       46.77       45.23     11.44 o 
  -3  10  11        9.38        9.94     20.45 o 
  -2  10  11        7.79       10.47     14.10 o 
  -1  10  11        5.32       -7.05     11.28 o 
   0  10  11        1.72        4.23     12.69 o 
 -10  11  11      180.47      183.34     25.39 o 
  -9  11  11      271.16      275.01     29.62 o 
  -8  11  11      223.72      243.23     19.94 o 
  -7  11  11      253.98      229.89     18.43 o 
  -6  11  11      238.99      255.33     18.87 o 
  -5  11  11      566.41      521.73     25.41 o 
  -4  11  11      419.96      451.73     23.93 o 
  -3  11  11      120.97      139.96     15.43 o 
  -2  11  11      175.22      155.71     16.43 o 
  -1  11  11      158.50      135.39     22.56 o 
   0  11  11      198.48      249.62     28.21 o 
  -9  12  11       10.88       23.97     16.92 o 
  -8  12  11       13.70       12.27     18.33 o 
  -7  12  11        0.02       -2.82      8.97 o 
  -6  12  11        1.55       -7.98      7.98 o 
  -5  12  11        4.12        9.43      9.43 o 
  -4  12  11       63.24       63.23     12.85 o 
  -3  12  11        2.06        3.53      8.97 o 
  -2  12  11       26.99       35.81     11.44 o 
  -1  12  11        2.68       14.10     14.10 o 
  -9  13  11      187.05      218.59     28.21 o 
  -8  13  11       68.73       67.63     13.43 o 
  -7  13  11       23.10       12.69      9.97 o 
  -6  13  11        2.31       -4.23      8.97 o 
  -5  13  11        2.15        1.41      8.43 o 
  -4  13  11       68.25       62.53     12.85 o 
  -3  13  11      102.36      102.48     14.96 o 
  -2  13  11       96.19       80.39     21.15 o 
  -1  13  11       96.41       81.80     19.74 o 
  -8  14  11       14.13        6.58      8.14 o 
  -7  14  11        1.57       -6.98      6.98 o 
  -6  14  11        0.15       -9.87      9.87 o 
  -5  14  11        1.03       -4.15      8.43 o 
  -4  14  11       16.40       15.72      9.82 o 
  -3  14  11        3.67        4.45      9.43 o 
  -2  14  11        0.02        4.23     14.10 o 
  -7  15  11       81.65       68.49     23.27 o 
  -6  15  11      119.66      131.37     44.42 o 
  -5  15  11      170.32      211.12     19.43 o 
  -4  15  11      169.64      177.28     18.43 o 
  -3  15  11       84.56      101.04     16.22 o 
 -11   0  12     1037.48     1084.51     50.77 o 
 -10   0  12      768.23      764.37     40.90 o 
  -9   0  12      637.15      597.96     35.26 o 
  -8   0  12      482.74      458.34     31.03 o 
  -7   0  12      968.32      984.38     43.72 o 
  -6   0  12      833.15      833.48     38.08 o 
  -5   0  12     1022.26      933.61     40.90 o 
  -4   0  12      931.27      980.15     40.90 o 
  -3   0  12      730.79      691.04     33.85 o 
 -11   1  12       32.01       47.95     11.97 o 
 -10   1  12       15.85       16.48      9.43 o 
  -9   1  12        2.12        1.41      8.46 o 
  -8   1  12        2.50        0.91      8.46 o 
  -7   1  12        8.59        7.63      8.43 o 
  -6   1  12        1.88        9.17      7.98 o 
  -5   1  12       24.37       32.21      9.43 o 
  -4   1  12       36.38       46.40      9.82 o 
  -3   1  12       14.58       15.51     12.69 o 
 -11   2  12      108.42       84.38     13.96 o 
 -10   2  12      417.52      391.81     21.94 o 
  -9   2  12      676.14      627.04     25.41 o 
  -8   2  12     1215.35     1195.95     37.37 o 
  -7   2  12      818.13      831.61     27.87 o 
  -6   2  12      421.10      452.45     38.78 o 
  -5   2  12      189.99      170.64     21.15 o 
  -4   2  12      107.33       94.49     16.92 o 
  -3   2  12      259.74      259.49     23.97 o 
 -11   3  12       12.87       19.88     11.99 o 
 -10   3  12       70.55       79.68     12.44 o 
  -9   3  12       41.16       32.85     12.69 o 
  -8   3  12       30.46       28.21     13.40 o 
  -7   3  12      179.14      209.86     15.86 o 
  -6   3  12       79.55       74.75     16.92 o 
  -5   3  12       21.59       16.92     12.69 o 
  -4   3  12       66.13       53.59     15.51 o 
  -3   3  12        0.00        4.23     11.28 o 
  -2   3  12        8.18       38.08     15.51 o 
  -1   3  12       21.42       11.28     14.10 o 
   0   3  12       29.58       31.03     15.51 o 
 -11   4  12        5.27       -6.64      8.43 o 
 -10   4  12        1.09       -6.06      8.43 o 
  -9   4  12        3.98       -7.05      7.43 o 
  -8   4  12       67.74       62.98     10.83 o 
  -7   4  12       61.44       35.26     14.10 o 
  -6   4  12      107.55      100.13     18.33 o 
  -5   4  12      141.45      131.16     19.74 o 
  -4   4  12      353.96      328.60     26.80 o 
  -3   4  12      286.84      304.49     18.87 o 
  -2   4  12      144.41       98.72     18.33 o 
  -1   4  12      110.20       90.26     19.74 o 
   0   4  12       26.67       29.62     15.51 o 
 -10   5  12        8.32       19.15     12.69 o 
  -9   5  12        0.95       18.33     12.69 o 
  -8   5  12        2.14        5.64     12.69 o 
  -7   5  12        0.03      -11.28     11.28 o 
  -6   5  12       53.81       60.64     16.92 o 
  -5   5  12        5.74        5.64     11.28 o 
  -4   5  12        1.10       -1.83      8.43 o 
  -3   5  12        0.37       -7.22      8.43 o 
  -2   5  12        4.74       11.28     14.10 o 
  -1   5  12        0.27       19.74     15.51 o 
   0   5  12       15.12       12.69     14.10 o 
 -10   6  12       42.08       35.26     15.51 o 
  -9   6  12       32.04       38.08     16.92 o 
  -8   6  12       64.32       31.03     15.51 o 
  -7   6  12      251.53      269.36     26.80 o 
  -6   6  12      263.96      267.95     25.39 o 
  -5   6  12      233.98      243.50     18.43 o 
  -4   6  12      399.53      425.86     23.27 o 
  -3   6  12      363.62      386.32     21.87 o 
  -2   6  12      120.49      167.82     23.97 o 
  -1   6  12       53.30       74.75     19.74 o 
   0   6  12       59.66       60.64     18.33 o 
 -10   7  12       11.05       28.21     16.92 o 
  -9   7  12        3.65       32.44     16.92 o 
  -8   7  12        0.17        8.46     12.69 o 
  -7   7  12       33.39       62.05     18.33 o 
  -6   7  12       67.10       79.00     12.96 o 
  -5   7  12       73.28      116.29     14.43 o 
  -4   7  12       11.42        8.83      9.43 o 
  -3   7  12        0.68       13.21      9.43 o 
  -2   7  12        0.11       -4.23     11.28 o 
  -1   7  12        1.96        4.23     14.10 o 
 -10   8  12      651.44      650.14     42.31 o 
  -9   8  12      736.18      791.17     45.13 o 
  -8   8  12      738.19      688.22     40.90 o 
  -7   8  12      788.37      767.19     43.72 o 
  -6   8  12      728.98      721.72     29.92 o 
  -5   8  12      426.67      435.25     23.42 o 
  -4   8  12      212.21      249.03     26.09 o 
  -3   8  12      339.96      332.86     21.42 o 
  -2   8  12      207.04      196.03     25.39 o 
  -1   8  12      205.18      196.03     25.39 o 
  -9   9  12       32.41       16.92     16.92 o 
  -8   9  12        1.19       -5.64     14.10 o 
  -7   9  12       46.48       54.44     16.92 o 
  -6   9  12       19.03       27.50     11.99 o 
  -5   9  12        2.17        4.94      9.97 o 
  -4   9  12        4.44       19.04     10.97 o 
  -3   9  12        1.41       19.04     10.97 o 
  -2   9  12        0.89        1.41     14.10 o 
  -1   9  12        0.09       -9.87     12.69 o 
  -9  10  12      251.29      241.16     28.21 o 
  -8  10  12      158.63      136.80     23.97 o 
  -7  10  12      299.08      270.29     20.94 o 
  -6  10  12      402.23      413.16     24.42 o 
  -5  10  12      394.12      415.02     30.32 o 
  -4  10  12      614.73      585.98     27.87 o 
  -3  10  12      460.38      560.23     27.41 o 
  -2  10  12      207.07      217.18     28.21 o 
  -8  11  12       33.36       67.58     16.92 o 
  -7  11  12       29.85       51.63     12.96 o 
  -6  11  12       28.99       19.10     10.83 o 
  -5  11  12       10.40        0.00      9.97 o 
  -4  11  12        0.37        0.59      9.43 o 
  -3  11  12       78.65       89.83     14.96 o 
  -2  11  12       28.70        1.41     14.10 o 
  -7  12  12      207.39      205.01     46.54 o 
  -6  12  12       85.71       84.55     21.15 o 
  -5  12  12        9.39        8.83      9.43 o 
  -4  12  12        5.95        5.64      9.97 o 
  -3  12  12       71.27       41.44     12.85 o 
  -6  13  12       14.48        9.49     19.74 o 
  -5  13  12        5.46       -7.76      8.97 o 
 -10   1  13      274.69      243.58     34.55 o 
  -9   1  13      447.87      419.46     21.87 o 
  -8   1  13      583.76      583.04     25.41 o 
  -7   1  13      493.91      481.72     22.42 o 
  -6   1  13      520.35      471.03     32.44 o 
  -5   1  13      431.05      455.52     32.44 o 
  -4   1  13      338.85      339.88     26.80 o 
 -10   2  13        2.55        3.40      8.43 o 
  -9   2  13       38.90       49.65     14.10 o 
  -8   2  13        1.48       11.28      9.87 o 
  -7   2  13        2.33        4.23     12.69 o 
  -6   2  13        2.79       12.69     12.69 o 
  -5   2  13       19.65       25.39     14.10 o 
  -4   2  13        5.16       -7.05     11.28 o 
  -3   2  13        2.98        4.23     12.69 o 
  -9   3  13       42.29       59.23     18.33 o 
  -8   3  13       80.27       71.92     18.33 o 
  -7   3  13      173.91      172.05     22.56 o 
  -6   3  13      299.55      310.26     28.21 o 
  -5   3  13      256.57      214.36     23.97 o 
  -4   3  13       74.24       86.03     18.33 o 
  -3   3  13       51.93       63.46     16.92 o 
  -9   4  13       24.97       19.74     15.51 o 
  -8   4  13       12.95       12.69     12.69 o 
  -7   4  13        0.24      -11.28     11.28 o 
  -6   4  13       23.48       12.69     14.10 o 
  -5   4  13       77.70       74.75     18.33 o 
  -4   4  13       20.70       16.92     14.10 o 
  -3   4  13        0.76       -2.82     11.28 o 
  -2   4  13        1.05       -4.23     12.69 o 
  -9   5  13       23.81       21.15     14.10 o 
  -8   5  13       15.49       -8.46     11.28 o 
  -7   5  13       31.15       47.95     16.92 o 
  -6   5  13       12.19       -4.23     12.69 o 
  -5   5  13       51.72       60.64     16.92 o 
  -4   5  13      189.32      184.75     23.97 o 
  -3   5  13      152.52      180.36     19.74 o 
  -9   6  13       16.76       18.33     15.51 o 
  -8   6  13       15.47       52.18     16.92 o 
  -7   6  13        6.47        1.41     12.69 o 
  -6   6  13        6.70        1.41     14.10 o 
  -5   6  13       64.91      101.54     19.74 o 
  -4   6  13       98.41      103.42     14.86 o 
  -3   6  13       13.52       21.29     10.44 o 
  -8   7  13      465.41      380.78     33.85 o 
  -7   7  13      298.81      317.31     31.03 o 
  -6   7  13      280.22      308.85     29.62 o 
  -5   7  13      268.78      290.69     20.87 o 
  -4   7  13      181.91      222.86     28.91 o 
  -3   7  13       98.54      111.25     38.08 o 
  -8   8  13       26.10       38.08     16.92 o 
  -7   8  13        6.36       15.51     15.51 o 
  -6   8  13        3.16       12.83     10.44 o 
  -5   8  13       15.28       32.19     11.44 o 
  -4   8  13        0.11        7.99     10.44 o 
  -7   9  13      360.97      338.47     32.44 o 
  -6   9  13      247.49      251.73     33.14 o 
  -5   9  13      326.75      289.66     21.42 o 
                                                 
